# Supplementary material for: Gene Expression Profile of Adult Human Olfactory Bulb and Embryonic Neural Stem Cell Suggests Distinct Signaling Pathways and Epigenetic Control
Source: PLoS One. 2012 Apr 2;7(4):e33542. doi: 10.1371/journal.pone.0033542 (PMC3317670; doi:10.1371/journal.pone.0033542)
Supplement: Table S2 — Normalized microarray data of 47232 Illumina probe sets demonstrating the gene expression profile of adult human olfactory bulb neural stem cells (OBNSCs). (XLS) [file pone.0033542.s010.xls]

## Sheet: Sheet1
UniqueID	Symbol	UGCluster	Name	EntrezID	Chromosome	OB1 P9.AVG	OB2 P9.AVG	OB3 P9.AVG	Ob1 P20.AVG	OB2 P25.AVG	OB3 P22 Differ..AVG
ILMN_1762337	7A5					7.40266	8.44837	8.03325	6.5401	6.68651	6.55913
ILMN_2055271	A1BG	Hs.529161	alpha-1-B glycoprotein	1	19	6.74403	7.40357	8.75408	9.4678	8.73469	6.64976
ILMN_1736007	A1BG	Hs.529161	alpha-1-B glycoprotein	1	19	6.35651	6.67502	6.78165	6.35801	6.51733	6.50558
ILMN_2383229	A1CF	Hs.282795	APOBEC1 complementation factor	29974	10	6.66962	7.66744	6.76008	8.60697	6.68159	6.95799
ILMN_1806310	A1CF	Hs.282795	APOBEC1 complementation factor	29974	10	6.7974	8.65929	6.90522	6.81948	6.80311	8.41115
ILMN_1779670	A1CF	Hs.282795	APOBEC1 complementation factor	29974	10	6.52341	6.46435	6.49612	6.44545	6.4153	6.47534
ILMN_1653355	A26C3					7.60975	7.19893	6.91808	6.91865	6.63707	6.54211
ILMN_1717783	A26C3					6.45793	6.5307	6.35744	6.41889	6.45312	6.32865
ILMN_1705025	A26C3					8.76355	7.02338	6.87225	7.80924	7.59916	6.86693
ILMN_1814316	A2BP1					6.6048	6.89395	6.57207	6.99644	6.92493	6.64883
ILMN_2359168	A2BP1					6.35807	6.5187	6.5656	6.52639	6.55448	6.6025
ILMN_1731507	A2BP1					6.26787	6.62901	6.39794	6.50874	6.46244	6.5114
ILMN_1787689	A2BP1					6.7633	6.65063	6.89209	6.48085	7.62476	6.75484
ILMN_3241953	A2LD1	Hs.350868	AIG2-like domain 1	87769	13	6.43985	7.61554	6.44004	6.40071	6.86035	6.59641
ILMN_1745607	A2M	Hs.212838	alpha-2-macroglobulin	2	12	6.4194	6.46248	6.44726	6.51947	6.50318	6.40731
ILMN_2136495	A2ML1	Hs.620532	alpha-2-macroglobulin-like 1	144568	12	6.49601	6.57504	6.5307	6.57329	6.44141	6.42798
ILMN_1668111	A3GALT2		alpha 1,3-galactosyltransferase 2 (isoglobotriaosylceramide synthase)	553108	1	7.30683	6.90597	6.76644	6.70172	6.69493	7.03245
ILMN_2295559	A3GALT2		alpha 1,3-galactosyltransferase 2 (isoglobotriaosylceramide synthase)	553108	1	7.34967	6.98489	6.77915	7.69105	6.67973	6.81227
ILMN_1735045	A4GALT	Hs.105956	alpha 1,4-galactosyltransferase	53947	22	6.73641	8.65068	6.69685	6.50712	6.68789	6.67806
ILMN_1680754	A4GNT	Hs.278960	alpha-1,4-N-acetylglucosaminyltransferase	51146	3	7.0077	6.61832	9.45738	7.11878	6.82841	7.4764
ILMN_2375184	AAA1	In multiple Geneids				6.73923	7.48755	6.67945	6.42195	6.6591	6.69057
ILMN_1659452	AAA1	In multiple Geneids				6.74366	6.76041	6.82893	6.77729	7.05215	6.73707
ILMN_1767388	AAA1	In multiple Geneids				6.77603	6.71002	6.52453	6.65325	6.98913	7.75246
ILMN_1675204	AAA1	In multiple Geneids				6.54682	6.40988	6.29263	6.60466	6.35645	6.31054
ILMN_1673870	AAA1	In multiple Geneids				6.4622	6.60473	6.50537	6.59694	6.47593	6.51512
ILMN_1755321	AAAS	Hs.369144	achalasia, adrenocortical insufficiency, alacrimia	8086	12	6.68255	7.32853	6.95582	7.27763	7.52491	6.76445
ILMN_1698554	AACS	Hs.656073	acetoacetyl-CoA synthetase	65985	12	6.531	6.53465	6.52144	6.53504	6.66407	6.66875
ILMN_1814092	AACSL		acetoacetyl-CoA synthetase-like	401224	5	9.31654	6.80127	9.67951	8.00899	10.0121	7.40797
ILMN_1760414	AADAC	Hs.506908	arylacetamide deacetylase (esterase)	13	3	7.25395	6.9217	6.85086	7.08437	6.90955	6.58065
ILMN_2061446	AADACL1					10.5049	10.5447	10.1448	10.3103	10.5086	10.5814
ILMN_1676336	AADACL1					7.3658	6.7023	7.31243	6.67592	6.52145	6.58757
ILMN_1752884	AADACL2	Hs.144710	arylacetamide deacetylase-like 2	344752	3	6.74134	6.60037	6.95515	6.48218	6.65663	7.49996
ILMN_1660703	AADACL3	Hs.464705	arylacetamide deacetylase-like 3	126767	1	8.80564	6.5379	6.67361	6.90474	6.77276	6.93416
ILMN_1668851	AADACL4	Hs.209954	arylacetamide deacetylase-like 4	343066	1	6.53094	6.94698	6.45981	6.62906	6.60409	6.69965
ILMN_2270015	AADAT	In multiple Geneids				8.1635	6.55379	6.5387	6.77252	6.50797	6.79095
ILMN_1809959	AADAT	In multiple Geneids				6.54041	6.47474	6.45572	6.49509	6.43009	6.51755
ILMN_2357031	AADAT	In multiple Geneids				6.29564	6.44088	6.41657	6.68599	6.64086	6.47388
ILMN_1726986	AADAT	In multiple Geneids				6.62716	7.13794	6.78139	6.73218	6.87504	7.24838
ILMN_3237396	AAGAB	Hs.254642	alpha- and gamma-adaptin binding protein	79719	15	7.14109	8.68371	8.14431	8.40481	7.3727	6.76731
ILMN_1688755	AAK1	Hs.468878	AP2 associated kinase 1	22848	2	6.66047	7.18258	6.66073	7.11748	7.55847	6.77694
ILMN_1880387	AAK1	Hs.468878	AP2 associated kinase 1	22848	2	7.86128	6.62416	6.6935	6.55931	6.40847	6.56186
ILMN_1689211	AAK1	Hs.468878	AP2 associated kinase 1	22848	2	6.9242	7.4415	8.29933	7.67712	6.79254	6.50646
ILMN_1653165	AAMP	Hs.83347	angio-associated, migratory cell protein	14	2	6.93693	6.75989	9.45153	9.11403	6.76494	6.72587
ILMN_1729835	AANAT	Hs.431417	aralkylamine N-acetyltransferase	15	17	6.43882	6.62699	6.50918	6.74037	6.54775	6.55156
ILMN_1662364	AARS	Hs.315137	alanyl-tRNA synthetase	16	16	9.79706	7.88199	8.80887	7.87459	8.9599	8.07968
ILMN_1674698	AARS2	Hs.158381	alanyl-tRNA synthetase 2, mitochondrial (putative)	57505	6	6.5273	6.72724	7.41656	6.68115	6.43918	6.4552
ILMN_1700461	AARSD1	Hs.317403	alanyl-tRNA synthetase domain containing 1	80755	17	6.82957	6.93182	6.77792	6.48095	7.63033	6.72131
ILMN_1784269	AASDH	Hs.104347	aminoadipate-semialdehyde dehydrogenase	132949	4	6.49804	6.54996	6.49106	6.54892	6.65222	6.61541
ILMN_1698189	AASDHPPT	Hs.524009	aminoadipate-semialdehyde dehydrogenase-phosphopantetheinyl transferase	60496	11	7.17958	8.58772	6.89363	7.0336	7.37258	8.33379
ILMN_2096191	AASDHPPT	Hs.524009	aminoadipate-semialdehyde dehydrogenase-phosphopantetheinyl transferase	60496	11	6.61291	6.63248	6.58581	6.47325	6.54109	8.59791
ILMN_1678323	AASS	Hs.156738	aminoadipate-semialdehyde synthase	10157	7	6.69755	6.75471	6.58338	6.52798	6.55425	8.42224
ILMN_2157219	AASS	Hs.156738	aminoadipate-semialdehyde synthase	10157	7	6.81312	6.6378	6.53039	6.70404	9.38218	6.59764
ILMN_1703743	AATF	Hs.195740	apoptosis antagonizing transcription factor	26574	17	6.53202	6.67658	6.52083	6.78954	6.60155	6.6252
ILMN_1687609	AATK	Hs.514575	apoptosis-associated tyrosine kinase	9625	17	7.4093	8.62656	6.81718	8.36402	8.56993	9.90825
ILMN_2068874	AATK	Hs.514575	apoptosis-associated tyrosine kinase	9625	17	6.57855	6.59553	7.31442	6.88624	6.89249	6.7607
ILMN_1699334	AATK	Hs.514575	apoptosis-associated tyrosine kinase	9625	17	10.1093	10.0116	9.918	10.2318	10.4358	9.87287
ILMN_1670117	ABAT	Hs.336768	4-aminobutyrate aminotransferase	18	16	8.02184	7.24513	6.72062	6.98281	6.58452	6.72977
ILMN_1805104	ABAT	Hs.336768	4-aminobutyrate aminotransferase	18	16	6.35616	6.61317	6.35257	6.52021	6.45686	6.52575
ILMN_2404407	ABAT	Hs.336768	4-aminobutyrate aminotransferase	18	16	6.90794	6.55337	6.56404	6.55634	6.70872	6.5435
ILMN_1766054	ABCA1	Hs.728215	ATP-binding cassette, sub-family A (ABC1), member 1	19	9	6.46824	7.08277	8.30798	6.68805	10.4259	9.75604
ILMN_1753388	ABCA10	Hs.25377	ATP-binding cassette, sub-family A (ABC1), member 10	10349	17	6.7952	6.98612	6.96197	6.61782	6.50073	6.62568
ILMN_2070570	ABCA10	Hs.25377	ATP-binding cassette, sub-family A (ABC1), member 10	10349	17	6.65153	6.41195	6.73065	7.28091	6.49163	6.64743
ILMN_2232084	ABCA11		ATP-binding cassette, sub-family A (ABC1), member 11	10348	4	6.75675	8.73203	6.71843	6.74492	6.78579	6.60707
ILMN_1750250	ABCA12	Hs.134585	ATP-binding cassette, sub-family A (ABC1), member 12	26154	2	6.44797	6.50073	6.41625	6.47808	6.41696	6.63203
ILMN_2361400	ABCA12	Hs.134585	ATP-binding cassette, sub-family A (ABC1), member 12	26154	2	6.53573	6.46495	6.41122	6.59488	6.60919	6.66351
ILMN_1704579	ABCA13	Hs.226568	ATP-binding cassette, sub-family A (ABC1), member 13	154664	7	6.40013	6.38854	6.60974	6.5248	6.55859	6.39577
ILMN_1687636	ABCA2	Hs.421202	ATP-binding cassette, sub-family A (ABC1), member 2	20	9	6.45782	6.62151	6.75613	6.55217	6.76393	6.56109
ILMN_1747627	ABCA2	Hs.421202	ATP-binding cassette, sub-family A (ABC1), member 2	20	9	6.39139	6.47268	6.29957	6.53711	6.52228	6.45614
ILMN_1758523	ABCA3	Hs.26630	ATP-binding cassette, sub-family A (ABC1), member 3	21	16	6.79298	6.45094	6.76728	7.0938	7.07594	6.59666
ILMN_1794965	ABCA4	Hs.416707	ATP-binding cassette, sub-family A (ABC1), member 4	24	1	7.61793	7.99496	6.63916	7.23915	6.57725	6.4952
ILMN_1722286	ABCA5	Hs.421474	ATP-binding cassette, sub-family A (ABC1), member 5	23461	17	6.44764	6.38782	6.38543	6.37912	6.37659	6.50021
ILMN_1784176	ABCA5	Hs.421474	ATP-binding cassette, sub-family A (ABC1), member 5	23461	17	6.42096	6.55085	6.54736	6.37099	6.50588	6.44569
ILMN_1749001	ABCA5	Hs.421474	ATP-binding cassette, sub-family A (ABC1), member 5	23461	17	6.75426	6.44002	6.4547	6.40246	6.48652	6.42735
ILMN_1701551	ABCA6	Hs.709514	ATP-binding cassette, sub-family A (ABC1), member 6	23460	17	7.23999	6.69208	7.58279	6.87442	8.84446	7.87594
ILMN_1795507	ABCA6	Hs.709514	ATP-binding cassette, sub-family A (ABC1), member 6	23460	17	6.71624	6.9942	6.83772	8.56924	6.65489	6.77759
ILMN_1729894	ABCA7	Hs.134514	ATP-binding cassette, sub-family A (ABC1), member 7	10347	19	6.9243	6.52903	6.75966	6.61988	6.54106	6.70255
ILMN_1743205	ABCA7	Hs.134514	ATP-binding cassette, sub-family A (ABC1), member 7	10347	19	8.02267	8.5083	6.91575	8.33277	7.04556	6.76929
ILMN_2259319	ABCA7	Hs.134514	ATP-binding cassette, sub-family A (ABC1), member 7	10347	19	8.03432	6.60015	6.65781	6.47271	6.81073	7.0963
ILMN_2129886	ABCA8	Hs.58351	ATP-binding cassette, sub-family A (ABC1), member 8	10351	17	6.61645	8.47528	6.8735	6.77356	6.6016	6.52539
ILMN_1796801	ABCA8	Hs.58351	ATP-binding cassette, sub-family A (ABC1), member 8	10351	17	6.78696	6.69626	6.52159	6.98857	7.72527	6.7322
ILMN_1720501	ABCA9	Hs.131686	ATP-binding cassette, sub-family A (ABC1), member 9	10350	17	6.87383	9.77583	9.25883	7.7739	6.89814	7.23086
ILMN_1668446	ABCA9	Hs.131686	ATP-binding cassette, sub-family A (ABC1), member 9	10350	17	6.52705	6.91308	6.64484	6.91592	6.67181	6.59801
ILMN_1812070	ABCB1	Hs.489033	ATP-binding cassette, sub-family B (MDR/TAP), member 1	5243	7	6.71274	6.66294	6.42914	6.57961	6.64681	6.61443
ILMN_2094875	ABCB1	Hs.489033	ATP-binding cassette, sub-family B (MDR/TAP), member 1	5243	7	6.41378	6.40717	6.56213	6.20633	6.49127	6.37057
ILMN_1665730	ABCB10	Hs.17614	ATP-binding cassette, sub-family B (MDR/TAP), member 10	23456	1	6.51856	8.08257	6.42383	6.72488	6.65477	6.45793
ILMN_2232066	ABCB11	Hs.658439	ATP-binding cassette, sub-family B (MDR/TAP), member 11	8647	2	6.63539	7.78548	6.84695	6.60051	7.08382	7.36449
ILMN_1767349	ABCB4	Hs.654403	ATP-binding cassette, sub-family B (MDR/TAP), member 4	5244	7	6.75341	6.48112	6.90995	6.56638	6.75613	7.56235
ILMN_1658257	ABCB5	In multiple Geneids				6.57692	6.53195	6.64696	6.48497	6.41288	6.40957
ILMN_2193980	ABCB6	Hs.107911	ATP-binding cassette, sub-family B (MDR/TAP), member 6	10058	2	8.16383	7.60555	6.88911	8.6677	7.78148	6.81351
ILMN_1687840	ABCB7	Hs.370480	ATP-binding cassette, sub-family B (MDR/TAP), member 7	22	X	6.6905	6.56235	6.77954	6.65329	6.56557	6.55202
ILMN_2102422	ABCB8	Hs.647118	ATP-binding cassette, sub-family B (MDR/TAP), member 8	11194	7	6.45094	6.67108	7.00966	6.81893	6.74204	7.86878
ILMN_1788928	ABCB9	Hs.511951	ATP-binding cassette, sub-family B (MDR/TAP), member 9	23457	12	8.9684	6.70417	8.10865	6.94469	7.04212	8.49022
ILMN_2343047	ABCB9	Hs.511951	ATP-binding cassette, sub-family B (MDR/TAP), member 9	23457	12	6.56782	6.83513	6.86357	6.65288	7.57063	7.82028
ILMN_2343048	ABCB9	Hs.511951	ATP-binding cassette, sub-family B (MDR/TAP), member 9	23457	12	6.47441	6.9065	6.91629	6.68807	6.7714	6.94671
ILMN_2335302	ABCC1	Hs.391464	ATP-binding cassette, sub-family C (CFTR/MRP), member 1	4363	16	6.45371	6.72659	6.78203	6.58833	6.61897	6.76064
ILMN_1802404	ABCC1	Hs.391464	ATP-binding cassette, sub-family C (CFTR/MRP), member 1	4363	16	6.77258	6.71608	6.53037	6.72981	6.58494	6.58259
ILMN_1776119	ABCC10	In multiple Geneids				6.8709	6.54978	6.4664	6.55281	6.62508	6.51471
ILMN_2358714	ABCC11	Hs.652267	ATP-binding cassette, sub-family C (CFTR/MRP), member 11	85320	16	6.55638	6.31845	6.42655	6.27344	6.55808	6.47513
ILMN_1732140	ABCC11	Hs.652267	ATP-binding cassette, sub-family C (CFTR/MRP), member 11	85320	16	6.92862	8.14093	7.50308	6.6922	7.74002	8.72877
ILMN_1713008	ABCC11	Hs.652267	ATP-binding cassette, sub-family C (CFTR/MRP), member 11	85320	16	6.57568	6.52877	6.65455	6.7993	8.18264	7.03104
ILMN_1762093	ABCC12	Hs.410111	ATP-binding cassette, sub-family C (CFTR/MRP), member 12	94160	16	6.73365	6.55252	6.76339	6.62988	6.59273	6.51019
ILMN_1709092	ABCC13	Hs.366575	ATP-binding cassette, sub-family C (CFTR/MRP), member 13, pseudogene	150000	21	6.4659	6.41522	6.40369	6.4272	6.41126	6.43711
ILMN_1678409	ABCC13	Hs.366575	ATP-binding cassette, sub-family C (CFTR/MRP), member 13, pseudogene	150000	21	7.60496	6.68384	6.60193	8.2758	6.64054	7.34373
ILMN_1774344	ABCC13	Hs.366575	ATP-binding cassette, sub-family C (CFTR/MRP), member 13, pseudogene	150000	21	8.81313	7.04246	6.86448	7.02854	7.99122	7.69687
ILMN_1676278	ABCC2	Hs.368243	ATP-binding cassette, sub-family C (CFTR/MRP), member 2	1244	10	6.40051	6.48023	6.61766	6.48603	6.62298	6.64366
ILMN_1717466	ABCC3	Hs.463421	ATP-binding cassette, sub-family C (CFTR/MRP), member 3	8714	17	7.28164	6.78976	9.5023	6.61787	8.92709	8.36255
ILMN_1677814	ABCC3	Hs.463421	ATP-binding cassette, sub-family C (CFTR/MRP), member 3	8714	17	6.69781	6.72076	6.6852	7.19804	6.75662	7.07164
ILMN_1788457	ABCC4	Hs.508423	ATP-binding cassette, sub-family C (CFTR/MRP), member 4	10257	13	6.66044	6.69382	6.38184	6.77783	6.74906	6.75321
ILMN_2194009	ABCC4	Hs.508423	ATP-binding cassette, sub-family C (CFTR/MRP), member 4	10257	13	6.50891	6.49706	6.54519	6.64057	6.53716	6.55066
ILMN_2302358	ABCC5	Hs.368563	ATP-binding cassette, sub-family C (CFTR/MRP), member 5	10057	3	6.51984	6.6175	6.52118	8.84802	6.48683	10.1464
ILMN_1706531	ABCC5	Hs.368563	ATP-binding cassette, sub-family C (CFTR/MRP), member 5	10057	3	7.10196	7.42007	6.86035	6.85507	6.78649	7.07975
ILMN_1651964	ABCC5	Hs.368563	ATP-binding cassette, sub-family C (CFTR/MRP), member 5	10057	3	6.65788	6.57534	6.55036	6.71019	6.30885	6.51463
ILMN_1725675	ABCC6	Hs.442182	ATP-binding cassette, sub-family C (CFTR/MRP), member 6	368	16	6.54864	6.57556	6.61707	8.02627	6.53887	8.18764
ILMN_1778352	ABCC6	Hs.442182	ATP-binding cassette, sub-family C (CFTR/MRP), member 6	368	16	6.71273	6.71552	6.60863	6.56652	6.47148	6.68559
ILMN_1725414	ABCC6	Hs.442182	ATP-binding cassette, sub-family C (CFTR/MRP), member 6	368	16	6.58549	6.64051	6.47685	6.78601	6.5681	6.66705
ILMN_2293902	ABCC6	Hs.442182	ATP-binding cassette, sub-family C (CFTR/MRP), member 6	368	16	6.60066	6.77176	6.89332	6.61274	6.93932	7.28188
ILMN_1801521	ABCC6	Hs.442182	ATP-binding cassette, sub-family C (CFTR/MRP), member 6	368	16	9.06601	6.66125	7.73704	9.80561	7.24028	8.99758
ILMN_2406654	ABCC6	Hs.442182	ATP-binding cassette, sub-family C (CFTR/MRP), member 6	368	16	6.6382	6.69034	6.7657	6.68095	8.12779	6.58328
ILMN_3246902	ABCC6P1	Hs.13188	ATP-binding cassette, sub-family C, member 6 pseudogene 1	653190	16	6.58357	6.5935	7.67321	7.63307	7.04922	7.88375
ILMN_3244070	ABCC6P2	In multiple Geneids				7.69325	9.13027	7.79656	7.967	8.46561	8.30767
ILMN_1767129	ABCC8	Hs.54470	ATP-binding cassette, sub-family C (CFTR/MRP), member 8	6833	11	6.49059	6.42855	6.42606	6.38002	6.69618	6.4701
ILMN_1746196	ABCC9	Hs.446050	ATP-binding cassette, sub-family C (CFTR/MRP), member 9	10060	12	7.25113	6.81385	9.01714	6.92678	8.58772	6.99142
ILMN_2366473	ABCC9	Hs.446050	ATP-binding cassette, sub-family C (CFTR/MRP), member 9	10060	12	7.72729	7.38667	6.77649	8.25937	8.09997	6.74068
ILMN_1751453	ABCC9	Hs.446050	ATP-binding cassette, sub-family C (CFTR/MRP), member 9	10060	12	6.41251	6.60898	6.91323	6.57072	6.65918	6.5714
ILMN_1772189	ABCD1	Hs.159546	ATP-binding cassette, sub-family D (ALD), member 1	215	X	6.33599	6.3544	6.50331	6.53402	6.36867	6.52358
ILMN_1652959	ABCD2	Hs.117852	ATP-binding cassette, sub-family D (ALD), member 2	225	12	6.76961	8.19581	6.71871	8.52367	6.63052	6.62533
ILMN_2198897	ABCD2	Hs.117852	ATP-binding cassette, sub-family D (ALD), member 2	225	12	6.38006	6.34281	6.43836	6.40183	6.47155	6.38232
ILMN_1674032	ABCD3	Hs.700576	ATP-binding cassette, sub-family D (ALD), member 3	5825	1	7.35863	7.27862	8.28936	7.35667	6.66874	7.5786
ILMN_1737656	ABCD4	Hs.94395	ATP-binding cassette, sub-family D (ALD), member 4	5826	14	6.61642	7.66367	6.76861	6.99306	8.28564	7.97253
ILMN_2343917	ABCD4	Hs.94395	ATP-binding cassette, sub-family D (ALD), member 4	5826	14	7.4989	6.34983	6.48203	6.57564	6.54495	6.40507
ILMN_1746032	ABCD4	Hs.94395	ATP-binding cassette, sub-family D (ALD), member 4	5826	14	6.91964	6.69714	6.93974	6.79747	6.7234	6.68447
ILMN_1651501	ABCD4	Hs.94395	ATP-binding cassette, sub-family D (ALD), member 4	5826	14	9.8616	9.44497	6.48661	6.60919	9.19907	10.1974
ILMN_2330267	ABCE1	Hs.12013	ATP-binding cassette, sub-family E (OABP), member 1	6059	4	6.49365	6.36447	6.66253	6.27647	6.4089	6.29745
ILMN_1676846	ABCE1	Hs.12013	ATP-binding cassette, sub-family E (OABP), member 1	6059	4	6.41429	6.36674	6.5444	6.57097	6.34608	6.35501
ILMN_2392635	ABCF1	Hs.655285	ATP-binding cassette, sub-family F (GCN20), member 1	23	6	6.52674	6.50053	6.52713	6.58129	6.4519	6.46633
ILMN_1763875	ABCF1	Hs.655285	ATP-binding cassette, sub-family F (GCN20), member 1	23	6	8.0446	7.79462	6.62823	6.84838	9.03599	6.79085
ILMN_2284941	ABCF2	In multiple Geneids				6.65652	6.31641	6.37004	6.44251	6.50028	6.3018
ILMN_1781999	ABCF2	In multiple Geneids				11.3876	11.1862	11.8576	11.0658	11.3036	11.1652
ILMN_1669201	ABCF2	In multiple Geneids				8.90594	7.66058	6.68448	6.66171	6.54959	6.38426
ILMN_1810085	ABCF3	In multiple Geneids				6.37315	6.57952	6.40641	6.36619	6.35964	6.45307
ILMN_2262362	ABCG1	Hs.124649	ATP-binding cassette, sub-family G (WHITE), member 1	9619	21	6.91968	7.32906	9.03345	6.76972	6.65502	7.77843
ILMN_1743638	ABCG1	Hs.124649	ATP-binding cassette, sub-family G (WHITE), member 1	9619	21	7.31779	6.89197	6.44629	6.64222	6.82171	6.47606
ILMN_1658176	ABCG1	Hs.124649	ATP-binding cassette, sub-family G (WHITE), member 1	9619	21	6.74109	6.78828	6.69279	7.03245	6.70844	6.63152
ILMN_2329927	ABCG1	Hs.124649	ATP-binding cassette, sub-family G (WHITE), member 1	9619	21	6.57205	6.40584	6.34878	6.4187	6.39899	6.45804
ILMN_1794782	ABCG1	Hs.124649	ATP-binding cassette, sub-family G (WHITE), member 1	9619	21	6.70756	6.59744	6.43618	6.55759	6.54091	6.48467
ILMN_1695968	ABCG1	Hs.124649	ATP-binding cassette, sub-family G (WHITE), member 1	9619	21	7.74093	8.05363	6.87641	9.03562	8.56171	7.75732
ILMN_1789641	ABCG2	Hs.480218	ATP-binding cassette, sub-family G (WHITE), member 2	9429	4	6.49038	6.61663	6.36898	8.30457	6.60146	6.39849
ILMN_1779470	ABCG4	Hs.126378	ATP-binding cassette, sub-family G (WHITE), member 4	64137	11	6.96444	7.37662	9.3351	8.29727	6.94585	9.26683
ILMN_1716592	ABCG5	Hs.132992	ATP-binding cassette, sub-family G (WHITE), member 5	64240	2	8.28182	9.50023	7.10092	6.97691	6.66347	6.96216
ILMN_1680309	ABCG8	Hs.413931	ATP-binding cassette, sub-family G (WHITE), member 8	64241	2	6.69268	6.6517	6.85525	7.2358	6.84761	8.48006
ILMN_1743371	ABHD1	Hs.375791	abhydrolase domain containing 1	84696	2	7.74625	7.05229	6.92621	8.58439	6.74064	6.77545
ILMN_1770031	ABHD10	Hs.729137	abhydrolase domain containing 10	55347	3	6.47984	6.37626	6.41204	6.56595	6.62464	6.41758
ILMN_2338268	ABHD11	Hs.647045	abhydrolase domain containing 11	83451	7	7.65505	7.97479	6.71709	6.89391	6.71192	6.7622
ILMN_1753912	ABHD11	Hs.647045	abhydrolase domain containing 11	83451	7	6.60389	6.74652	6.97887	6.75711	6.94055	6.63108
ILMN_1737475	ABHD11	Hs.647045	abhydrolase domain containing 11	83451	7	7.86397	9.90398	8.32126	9.19207	6.93922	6.67512
ILMN_1745116	ABHD12	Hs.441550	abhydrolase domain containing 12	26090	20	9.17082	6.87467	6.59462	6.98314	7.22912	6.59903
ILMN_2318685	ABHD12	Hs.441550	abhydrolase domain containing 12	26090	20	6.80372	7.37576	7.89966	6.84154	7.17736	7.08615
ILMN_2245305	ABHD12	Hs.441550	abhydrolase domain containing 12	26090	20	6.73359	7.09705	7.71132	7.70015	7.89925	6.63784
ILMN_1707925	ABHD12B	Hs.271896	abhydrolase domain containing 12B	145447	14	6.79779	8.65168	7.03281	8.33928	9.20116	6.69907
ILMN_1698311	ABHD12B	Hs.271896	abhydrolase domain containing 12B	145447	14	6.90454	6.74677	8.56524	7.38667	7.77012	8.19695
ILMN_2367487	ABHD12B	Hs.271896	abhydrolase domain containing 12B	145447	14	6.61507	6.5032	6.46194	6.42421	6.61031	6.53559
ILMN_1785285	ABHD13	Hs.183528	abhydrolase domain containing 13	84945	13	6.57797	6.57022	7.05299	7.39457	6.76908	6.56981
ILMN_2073969	ABHD13	Hs.183528	abhydrolase domain containing 13	84945	13	6.76993	6.96422	6.61373	6.87558	6.89379	9.71733
ILMN_1794213	ABHD14A	Hs.534400	abhydrolase domain containing 14A	25864	3	6.30938	6.72799	6.50768	6.52333	6.70009	6.6612
ILMN_2227533	ABHD14B	Hs.420796	abhydrolase domain containing 14B	84836	3	6.63484	6.52599	6.48307	6.50921	6.4458	6.65083
ILMN_1769390	ABHD15	Hs.106510	abhydrolase domain containing 15	116236	17	8.3795	6.86017	6.63851	7.68245	6.81388	6.5907
ILMN_2403446	ABHD2	Hs.122337	abhydrolase domain containing 2	11057	15	6.84841	6.74157	6.86577	6.56837	7.25716	6.70514
ILMN_1787618	ABHD2	Hs.122337	abhydrolase domain containing 2	11057	15	6.4386	6.43511	6.49602	6.36738	6.46148	6.37929
ILMN_1723662	ABHD2	Hs.122337	abhydrolase domain containing 2	11057	15	8.6083	8.97602	9.49598	8.8028	8.44197	7.5939
ILMN_1801767	ABHD3	Hs.397978	abhydrolase domain containing 3	171586	18	6.30045	6.4339	6.43298	6.43051	6.47042	6.48441
ILMN_1700633	ABHD4	Hs.445665	abhydrolase domain containing 4	63874	14	6.54039	6.61032	6.73352	6.65196	7.05308	6.72129
ILMN_1655702	ABHD5	Hs.19385	abhydrolase domain containing 5	51099	3	6.32957	6.35178	6.35976	6.44896	6.48002	6.39941
ILMN_1706344	ABHD6	Hs.476454	abhydrolase domain containing 6	57406	3	6.55518	6.66198	6.73083	7.08445	6.61743	7.50179
ILMN_1719498	ABHD7					7.31919	6.77512	6.74516	6.73605	7.20776	6.92002
ILMN_1712707	ABHD8	Hs.515664	abhydrolase domain containing 8	79575	19	6.75708	6.85766	7.6888	7.80989	7.90056	6.63836
ILMN_1699750	ABHD9					6.85257	6.5947	6.57459	6.93974	6.47802	6.75185
ILMN_1739081	ABI1	Hs.508148	abl-interactor 1	10006	10	6.61851	7.33908	7.15364	7.28234	6.99222	9.32223
ILMN_2329958	ABI1	Hs.508148	abl-interactor 1	10006	10	10.1225	9.16571	8.60728	8.67116	7.52358	8.3721
ILMN_1775944	ABI2	Hs.471156	abl-interactor 2	10152	2	6.47754	6.77133	6.58733	7.2238	6.67171	6.67811
ILMN_1724497	ABI2	Hs.471156	abl-interactor 2	10152	2	8.97224	7.0199	6.68885	6.663	6.63126	6.50452
ILMN_1720988	ABI2	Hs.471156	abl-interactor 2	10152	2	6.72182	7.00098	6.86108	8.1576	6.80406	6.95785
ILMN_1707274	ABI2	Hs.471156	abl-interactor 2	10152	2	7.36404	7.01932	6.59722	6.58134	6.506	6.51583
ILMN_1755658	ABI3	Hs.130719	ABI family, member 3	51225	17	6.6187	6.58151	6.60196	6.61088	6.49958	6.61864
ILMN_1673639	ABI3BP	Hs.477015	ABI family, member 3 (NESH) binding protein	25890	3	6.71086	6.6368	6.51406	6.49788	6.69358	6.49986
ILMN_1713732	ABL1	Hs.431048	c-abl oncogene 1, non-receptor tyrosine kinase	25	9	8.00881	6.77907	6.69681	6.76339	6.68914	6.62229
ILMN_1708922	ABL1	Hs.431048	c-abl oncogene 1, non-receptor tyrosine kinase	25	9	6.39458	6.51037	6.62168	6.48515	6.53132	6.54418
ILMN_2268241	ABL1	Hs.431048	c-abl oncogene 1, non-receptor tyrosine kinase	25	9	6.69896	7.94532	6.76608	6.71279	6.7537	6.76746
ILMN_1741628	ABL2	Hs.159472	v-abl Abelson murine leukemia viral oncogene homolog 2	27	1	6.65449	6.57425	6.63971	6.57575	6.56566	6.76666
ILMN_1657870	ABL2	Hs.159472	v-abl Abelson murine leukemia viral oncogene homolog 2	27	1	6.57659	6.68591	7.04899	6.53706	6.71863	6.78538
ILMN_2240003	ABL2	Hs.159472	v-abl Abelson murine leukemia viral oncogene homolog 2	27	1	6.77777	6.67771	6.69407	8.6631	6.73765	6.98938
ILMN_1785424	ABLIM1	Hs.438236	actin binding LIM protein 1	3983	10	6.42206	6.5718	6.4705	6.30724	6.46248	6.50181
ILMN_1731610	ABLIM1	Hs.438236	actin binding LIM protein 1	3983	10	8.75776	7.03027	9.23341	7.17223	8.97089	8.75906
ILMN_1696682	ABLIM1	Hs.438236	actin binding LIM protein 1	3983	10	7.07624	6.52861	6.67794	7.40174	6.73115	7.6957
ILMN_2396672	ABLIM1	Hs.438236	actin binding LIM protein 1	3983	10	6.5542	6.69301	6.68222	6.80376	6.61069	7.76476
ILMN_1758825	ABLIM2	Hs.233404	actin binding LIM protein family, member 2	84448	4	6.52892	7.12634	6.48275	6.81645	6.56642	6.4003
ILMN_1656940	ABLIM3	Hs.49688	actin binding LIM protein family, member 3	22885	5	7.57347	6.878	6.66186	6.43481	6.38309	6.53822
ILMN_1656979	ABO	Hs.654423	ABO blood group (transferase A, alpha 1-3-N-acetylgalactosaminyltransferase; transferase B, alpha 1-3-galactosyltransferase)	28	9	6.75422	6.54387	8.4006	6.76013	6.63087	6.68591
ILMN_1731433	ABP1	Hs.647097	amiloride binding protein 1 (amine oxidase (copper-containing))	26	7	6.81062	6.5886	6.88303	6.55163	6.62184	6.61468
ILMN_1672878	ABR	Hs.159306	active BCR-related gene	29	17	6.61147	6.61002	8.14976	7.08606	6.49359	6.54891
ILMN_1655114	ABR	Hs.159306	active BCR-related gene	29	17	6.86258	6.65859	6.56172	6.53546	6.56841	6.76596
ILMN_1657045	ABR	Hs.159306	active BCR-related gene	29	17	7.13291	6.68583	6.77979	6.74206	6.63825	6.69828
ILMN_1766991	ABRA	Hs.374668	actin-binding Rho activating protein	137735	8	6.49371	6.46035	6.42359	6.51967	6.465	6.42117
ILMN_1658083	ABT1	Hs.254406	activator of basal transcription 1	29777	6	8.86948	6.61978	6.74581	6.70018	6.76344	6.74089
ILMN_1802096	ABTB1	Hs.107812	ankyrin repeat and BTB (POZ) domain containing 1	80325	3	6.59163	6.4981	6.51262	6.61267	6.47511	6.46592
ILMN_2367165	ABTB1	Hs.107812	ankyrin repeat and BTB (POZ) domain containing 1	80325	3	6.52314	6.35794	6.45637	6.52043	6.54362	6.62369
ILMN_1753370	ABTB2	Hs.23361	ankyrin repeat and BTB (POZ) domain containing 2	25841	11	6.54521	7.61512	8.16266	7.954	7.70359	6.81176
ILMN_1738921	ACAA1	Hs.643487	acetyl-CoA acyltransferase 1	30	3	6.44329	6.3786	6.42955	6.45679	6.51014	6.46173
ILMN_1660199	ACAA2	Hs.200136	acetyl-CoA acyltransferase 2	10449	18	6.93672	6.91899	7.85706	6.93655	6.53465	7.03096
ILMN_2331636	ACACA	Hs.160556	acetyl-CoA carboxylase alpha	31	17	6.52384	6.37646	6.41309	6.41571	6.51666	6.39742
ILMN_1772123	ACACA	Hs.160556	acetyl-CoA carboxylase alpha	31	17	7.1804	6.73118	6.84236	6.67621	7.78085	6.62932
ILMN_1667641	ACACA	Hs.160556	acetyl-CoA carboxylase alpha	31	17	6.39426	6.43471	6.32425	6.34454	6.37067	6.30209
ILMN_1763852	ACACB	Hs.234898	acetyl-CoA carboxylase beta	32	12	6.60201	6.29922	6.55453	6.38873	6.53088	6.54799
ILMN_1687303	ACAD10	In multiple Geneids				6.6504	6.55007	6.59495	7.03061	7.60013	6.62893
ILMN_1761058	ACAD11	Hs.441378	acyl-CoA dehydrogenase family, member 11	84129	3	6.63712	6.55564	6.44473	6.45177	6.53032	6.58255
ILMN_2225595	ACAD8	Hs.14791	acyl-CoA dehydrogenase family, member 8	27034	11	6.844	7.33809	6.79557	6.6396	8.4006	8.36379
ILMN_1724699	ACAD8	Hs.14791	acyl-CoA dehydrogenase family, member 8	27034	11	6.64209	6.72051	6.57188	6.82272	6.79065	6.65675
ILMN_1775579	ACAD9	Hs.567482	acyl-CoA dehydrogenase family, member 9	28976	3	6.91347	6.60373	6.52274	6.53233	6.38055	6.6568
ILMN_1660890	ACADL	Hs.471277	acyl-CoA dehydrogenase, long chain	33	2	6.60093	6.77597	6.8201	6.70025	6.61249	6.43291
ILMN_1778104	ACADM	Hs.445040	acyl-CoA dehydrogenase, C-4 to C-12 straight chain	34	1	10.0053	9.96534	9.7128	10.7552	10.0631	10.4473
ILMN_2053679	ACADM	Hs.445040	acyl-CoA dehydrogenase, C-4 to C-12 straight chain	34	1	6.60146	6.58367	6.61448	6.33777	6.54176	6.5277
ILMN_1795104	ACADS	Hs.507076	acyl-CoA dehydrogenase, C-2 to C-3 short chain	35	12	6.6512	6.5597	6.83537	6.9624	6.59783	6.67214
ILMN_1740920	ACADSB	Hs.81934	acyl-CoA dehydrogenase, short/branched chain	36	10	6.78873	6.67142	8.00392	8.15856	6.58077	6.66858
ILMN_2263466	ACADVL	Hs.437178	acyl-CoA dehydrogenase, very long chain	37	17	7.11122	6.74784	6.71352	6.69395	7.46525	7.03922
ILMN_1806408	ACADVL	Hs.437178	acyl-CoA dehydrogenase, very long chain	37	17	7.0002	6.70405	6.71542	7.16059	6.73636	6.77322
ILMN_2352009	ACADVL	Hs.437178	acyl-CoA dehydrogenase, very long chain	37	17	6.50853	8.53965	6.58039	6.93932	6.47062	7.85311
ILMN_1693148	ACAN	Hs.2159	aggrecan	176	15	6.36027	6.5217	6.44117	6.4489	6.54137	6.49229
ILMN_1808395	ACAP1	Hs.337242	ArfGAP with coiled-coil, ankyrin repeat and PH domains 1	9744	17	6.3544	6.59368	6.36415	6.46555	6.83282	6.59688
ILMN_3236270	ACAP2	Hs.593373	ArfGAP with coiled-coil, ankyrin repeat and PH domains 2	23527	3	6.42414	6.48709	6.48013	6.68339	6.47746	6.29886
ILMN_1743847	ACAP3	Hs.535257	ArfGAP with coiled-coil, ankyrin repeat and PH domains 3	116983	1	6.30811	6.40189	6.40465	6.34916	6.39178	6.34137
ILMN_1800008	ACAT1	Hs.232375	acetyl-CoA acetyltransferase 1	38	11	6.74322	7.61602	9.49729	7.00911	6.97149	7.03274
ILMN_2133799	ACAT2	Hs.571037	acetyl-CoA acetyltransferase 2	39	6	7.34429	6.51693	6.61949	6.59017	6.64732	6.70961
ILMN_1708672	ACAT2	Hs.571037	acetyl-CoA acetyltransferase 2	39	6	9.70504	10.6626	8.14522	10.1708	7.34561	7.37662
ILMN_1665945	ACBD3	Hs.520207	acyl-CoA binding domain containing 3	64746	1	7.43716	8.08664	7.80165	8.2937	6.6744	6.62406
ILMN_1676288	ACBD4	Hs.110298	acyl-CoA binding domain containing 4	79777	17	7.17697	6.55673	8.26078	6.6964	7.88635	7.0785
ILMN_1693250	ACBD5	Hs.530597	acyl-CoA binding domain containing 5	91452	10	6.54966	6.39335	6.41969	6.45531	6.37534	6.36867
ILMN_2295980	ACBD5	Hs.530597	acyl-CoA binding domain containing 5	91452	10	6.53509	6.67074	6.55424	6.70981	6.4658	6.28318
ILMN_2410362	ACBD5	Hs.530597	acyl-CoA binding domain containing 5	91452	10	6.61615	6.53015	6.52175	6.88911	6.4901	6.38337
ILMN_1684271	ACBD6	Hs.200051	acyl-CoA binding domain containing 6	84320	1	6.49297	6.58581	6.60107	6.32073	6.47726	6.47345
ILMN_1726388	ACBD7	Hs.644598	acyl-CoA binding domain containing 7	414149	10	6.51966	6.43126	6.5169	6.41467	6.45523	6.35422
ILMN_2106002	ACBD7	Hs.644598	acyl-CoA binding domain containing 7	414149	10	6.81823	8.7888	6.61168	6.68497	6.68868	6.72138
ILMN_1779685	ACCN1	Hs.368417	amiloride-sensitive cation channel 1, neuronal	40	17	7.00051	6.44417	6.31054	6.36147	6.55074	6.6629
ILMN_1665932	ACCN1	Hs.368417	amiloride-sensitive cation channel 1, neuronal	40	17	7.28814	7.579	7.06681	7.46597	6.69841	6.94698
ILMN_1769694	ACCN2	Hs.274361	amiloride-sensitive cation channel 2, neuronal	41	12	6.38774	6.46769	6.66515	6.54336	6.53932	6.4412
ILMN_1727251	ACCN2	Hs.274361	amiloride-sensitive cation channel 2, neuronal	41	12	6.56204	6.52246	6.52157	6.40717	6.4972	6.34034
ILMN_1734479	ACCN3	Hs.647113	amiloride-sensitive cation channel 3	9311	7	6.71223	6.59502	7.1107	6.73103	6.60017	6.63927
ILMN_2368728	ACCN3	Hs.647113	amiloride-sensitive cation channel 3	9311	7	6.44642	6.36302	6.92411	6.61783	7.06086	6.59565
ILMN_2394897	ACCN4	Hs.87469	amiloride-sensitive cation channel 4, pituitary	55515	2	7.04938	6.58791	7.57661	6.73363	6.55217	6.46636
ILMN_2394902	ACCN4	Hs.87469	amiloride-sensitive cation channel 4, pituitary	55515	2	6.76931	6.58417	6.6368	6.49489	6.86167	6.61955
ILMN_2287535	ACCN4	Hs.87469	amiloride-sensitive cation channel 4, pituitary	55515	2	6.52833	6.74861	6.50906	6.64419	6.46387	6.45774
ILMN_1750295	ACCN5	Hs.381349	amiloride-sensitive cation channel 5, intestinal	51802	4	6.57357	6.55322	6.78903	8.44634	6.50054	6.67041
ILMN_3187680	ACCS	Hs.126706	1-aminocyclopropane-1-carboxylate synthase homolog (Arabidopsis)(non-functional)	84680	11	6.74156	6.70426	6.65145	6.93404	6.72884	7.63081
ILMN_3242266	ACCSL	Hs.558851	1-aminocyclopropane-1-carboxylate synthase homolog (Arabidopsis)(non-functional)-like	390110	11	6.3433	6.54657	6.52963	6.65628	6.66431	6.49598
ILMN_1780630	ACCSL	Hs.558851	1-aminocyclopropane-1-carboxylate synthase homolog (Arabidopsis)(non-functional)-like	390110	11	6.43043	6.79758	6.40356	6.52351	6.52719	6.52211
ILMN_1716480	ACD	Hs.78019	adrenocortical dysplasia homolog (mouse)	65057	16	6.55313	6.53857	6.78027	6.74845	6.54177	6.44504
ILMN_1715192	ACE	Hs.298469	angiotensin I converting enzyme (peptidyl-dipeptidase A) 1	1636	17	6.39768	8.3272	6.53434	6.93282	6.62502	7.29941
ILMN_2339410	ACE	Hs.298469	angiotensin I converting enzyme (peptidyl-dipeptidase A) 1	1636	17	6.41513	6.55017	6.21636	6.41206	6.3404	6.43579
ILMN_1779984	ACE	Hs.298469	angiotensin I converting enzyme (peptidyl-dipeptidase A) 1	1636	17	8.088	6.75357	6.51757	6.72531	6.66284	9.22808
ILMN_1667018	ACE2	Hs.178098	angiotensin I converting enzyme (peptidyl-dipeptidase A) 2	59272	X	7.00713	6.58801	6.50133	7.12264	6.68337	7.22402
ILMN_1773243	ACER1	Hs.352609	alkaline ceramidase 1	125981	19	6.41544	6.40198	6.4163	6.41215	6.45894	6.34641
ILMN_3241214	ACER1	Hs.352609	alkaline ceramidase 1	125981	19	6.86762	6.68928	6.64765	6.61016	6.59187	6.59396
ILMN_3235340	ACER2	Hs.41379	alkaline ceramidase 2	340485	9	6.63216	6.8313	6.76136	6.9439	7.71113	7.99471
ILMN_1761000	ACER2	Hs.41379	alkaline ceramidase 2	340485	9	7.01865	8.609	6.86865	6.54627	6.72375	6.9105
ILMN_3237774	ACER3	Hs.23862	alkaline ceramidase 3	55331	11	6.68883	6.68937	6.78595	6.48781	6.70363	7.73299
ILMN_2333219	ACHE	Hs.154495	acetylcholinesterase	43	7	6.77926	9.34159	6.67402	10.1832	6.62908	10.4035
ILMN_1780485	ACHE	Hs.154495	acetylcholinesterase	43	7	6.58764	6.60507	6.50914	6.57338	6.6792	7.44453
ILMN_1735471	ACHE	Hs.154495	acetylcholinesterase	43	7	8.67695	10.0171	9.28935	9.75147	8.49637	6.74035
ILMN_1699636	ACIN1	Hs.124490	apoptotic chromatin condensation inducer 1	22985	14	6.54087	6.5216	6.57942	6.61279	6.79414	6.73304
ILMN_2371379	ACLY	Hs.387567	ATP citrate lyase	47	17	13.3996	13.2917	12.7297	13.3078	12.8347	12.8665
ILMN_1749014	ACLY	Hs.387567	ATP citrate lyase	47	17	8.1426	6.78624	6.73097	6.74896	6.5269	6.43605
ILMN_1727091	ACMSD	Hs.655728	aminocarboxymuconate semialdehyde decarboxylase	130013	2	7.80359	6.69614	6.68439	6.5047	6.61312	6.71048
ILMN_1771348	ACN9	In multiple Geneids				8.05383	6.91323	6.68876	6.75761	7.67443	7.31442
ILMN_2134039	ACN9	In multiple Geneids				11.2985	10.7289	7.39501	9.91973	11.3903	11.1987
ILMN_1750800	ACO1	Hs.567229	aconitase 1, soluble	48	9	6.87272	7.36404	7.70969	7.37726	8.10202	6.97939
ILMN_1654861	ACO2	Hs.643610	aconitase 2, mitochondrial	50	22	9.09918	6.8924	7.40843	6.80964	6.49203	8.53006
ILMN_2121389	ACOT1	Hs.568046	acyl-CoA thioesterase 1	641371	14	6.7692	6.61828	6.8281	6.74188	7.20492	7.96583
ILMN_1715543	ACOT1	Hs.568046	acyl-CoA thioesterase 1	641371	14	6.71364	6.43741	6.50754	6.55045	6.30388	6.46384
ILMN_1739594	ACOT11	Hs.729424	acyl-CoA thioesterase 11	26027	1	6.65099	6.37343	6.53156	6.42187	6.64903	6.79486
ILMN_2353978	ACOT11	Hs.729424	acyl-CoA thioesterase 11	26027	1	7.92388	7.02562	6.75764	7.80338	8.33794	6.77225
ILMN_1785474	ACOT12	Hs.591756	acyl-CoA thioesterase 12	134526	5	6.77816	6.56785	6.49868	6.48667	6.42318	6.46474
ILMN_2188959	ACOT2	Hs.446685	acyl-CoA thioesterase 2	10965	14	6.37037	6.64049	6.47697	6.47559	6.562	6.47135
ILMN_1716237	ACOT2	Hs.446685	acyl-CoA thioesterase 2	10965	14	6.50111	7.1301	6.85178	6.67593	6.83904	7.90385
ILMN_1764321	ACOT4	Hs.49433	acyl-CoA thioesterase 4	122970	14	6.57481	6.68998	6.66241	6.77054	6.65912	6.93157
ILMN_2156699	ACOT6	Hs.122038	acyl-CoA thioesterase 6	641372	14	6.53245	6.60382	7.03137	6.8868	6.73109	6.55903
ILMN_1784756	ACOT7	Hs.126137	acyl-CoA thioesterase 7	11332	1	6.54285	6.34653	6.36233	6.65145	6.29206	6.43075
ILMN_1728883	ACOT7	Hs.126137	acyl-CoA thioesterase 7	11332	1	9.45663	7.09171	6.6882	7.67502	7.48621	9.21913
ILMN_1740265	ACOT7	Hs.126137	acyl-CoA thioesterase 7	11332	1	6.88721	6.6972	6.90713	9.00374	6.65426	7.67485
ILMN_1788078	ACOT7	Hs.126137	acyl-CoA thioesterase 7	11332	1	6.60913	7.31677	7.55164	7.01711	7.08271	6.89067
ILMN_2252621	ACOT7	Hs.126137	acyl-CoA thioesterase 7	11332	1	6.52525	6.48897	6.50944	6.62734	6.65657	6.6059
ILMN_2332250	ACOT7	Hs.126137	acyl-CoA thioesterase 7	11332	1	6.74273	8.00003	6.60646	6.51023	6.58952	6.84362
ILMN_1719178	ACOT7	Hs.126137	acyl-CoA thioesterase 7	11332	1	6.5318	6.65103	6.63795	6.59185	6.5612	6.35651
ILMN_1679600	ACOT8	Hs.444776	acyl-CoA thioesterase 8	10005	20	6.81978	6.55955	7.05308	6.57445	6.73313	6.52724
ILMN_2367070	ACOT9	Hs.298885	acyl-CoA thioesterase 9	23597	X	8.75507	7.04764	7.44323	6.52249	6.6059	6.95271
ILMN_1658995	ACOT9	Hs.298885	acyl-CoA thioesterase 9	23597	X	6.48988	6.52049	6.55485	6.41574	6.44049	6.48234
ILMN_1750158	ACOX1	In multiple Geneids				6.71355	6.76545	6.57888	6.6857	7.65546	6.59066
ILMN_1668839	ACOX1	In multiple Geneids				6.33058	6.46924	6.38637	6.44115	6.2936	6.55565
ILMN_1765767	ACOX1	In multiple Geneids				6.43913	6.53894	6.56618	6.50159	6.54564	6.67185
ILMN_1685703	ACOX2	Hs.444959	acyl-CoA oxidase 2, branched chain	8309	3	8.20086	6.58324	6.46012	6.55925	6.54197	6.72884
ILMN_1743396	ACOX3	Hs.479122	acyl-CoA oxidase 3, pristanoyl	8310	4	7.19217	6.98938	6.76941	6.54333	7.60496	6.48725
ILMN_1743680	ACOXL	Hs.253320	acyl-CoA oxidase-like	55289	2	6.53954	6.62313	6.61072	6.51235	7.10376	6.67392
ILMN_1669633	ACP1	Hs.558296	acid phosphatase 1, soluble	52	2	6.80385	6.39009	6.42299	6.29046	6.36027	6.44121
ILMN_2344956	ACP1	Hs.558296	acid phosphatase 1, soluble	52	2	6.84595	7.24608	6.81066	6.66333	6.74973	7.31401
ILMN_2104830	ACP2	Hs.532492	acid phosphatase 2, lysosomal	53	11	6.67077	6.44071	6.52702	6.66745	6.43476	6.56694
ILMN_2078599	ACP5	Hs.1211	acid phosphatase 5, tartrate resistant	54	19	6.6708	6.55326	6.30209	6.45913	6.48677	6.35801
ILMN_2234343	ACP6	Hs.562154	acid phosphatase 6, lysophosphatidic	51205	1	6.72718	6.43829	6.4935	6.47246	6.48617	6.42551
ILMN_1706598	ACPL2	Hs.657887	acid phosphatase-like 2	92370	3	6.4884	6.73746	6.66037	6.62207	6.62461	6.71042
ILMN_2306955	ACPL2	Hs.657887	acid phosphatase-like 2	92370	3	6.55227	6.56675	6.53377	6.30738	6.51224	6.38228
ILMN_1758323	ACPP	Hs.433060	acid phosphatase, prostate	55	3	7.33686	6.50226	6.80093	6.67184	6.65823	6.95955
ILMN_1728331	ACPT	Hs.293394	acid phosphatase, testicular	93650	19	8.81864	8.35108	8.84093	6.66294	9.92864	10.0969
ILMN_2351906	ACPT	Hs.293394	acid phosphatase, testicular	93650	19	6.79807	7.01067	6.88782	8.54541	9.8287	6.51366
ILMN_1705637	ACR	Hs.370870	acrosin	49	22	6.55912	6.58413	6.52464	6.45462	6.58752	6.65305
ILMN_1784203	ACRBP	Hs.123239	acrosin binding protein	84519	12	6.69917	6.58175	6.78753	6.57413	6.69541	6.6942
ILMN_1666690	ACRC	Hs.135167	acidic repeat containing	93953	X	6.47703	6.706	6.48425	6.44167	6.42696	6.63932
ILMN_1654468	ACRV1	Hs.169222	acrosomal vesicle protein 1	56	11	6.50036	6.71793	6.72476	6.56003	6.63587	7.38281
ILMN_2320277	ACRV1	Hs.169222	acrosomal vesicle protein 1	56	11	6.55561	6.41291	6.69539	6.67497	6.55715	6.62972
ILMN_2227011	ACSBG1	Hs.655760	acyl-CoA synthetase bubblegum family member 1	23205	15	6.53691	6.76424	6.74039	6.52762	6.73632	6.58768
ILMN_1730002	ACSBG2	Hs.465720	acyl-CoA synthetase bubblegum family member 2	81616	19	6.77651	6.59956	6.49309	6.40398	6.50984	6.3731
ILMN_3236756	ACSF2	Hs.288959	acyl-CoA synthetase family member 2	80221	17	6.44361	6.8003	6.69989	6.6589	6.45285	6.63103
ILMN_1716832	ACSF3	Hs.461727	acyl-CoA synthetase family member 3	197322	16	6.73378	6.59332	7.98413	6.89845	6.75655	8.73669
ILMN_1684585	ACSL1	Hs.406678	acyl-CoA synthetase long-chain family member 1	2180	4	6.61845	6.74396	6.57072	6.63282	6.59371	6.53379
ILMN_2360705	ACSL3	Hs.655772	acyl-CoA synthetase long-chain family member 3	2181	2	6.44799	6.62705	6.44135	6.57757	6.43889	6.41603
ILMN_1654414	ACSL3	Hs.655772	acyl-CoA synthetase long-chain family member 3	2181	2	6.94055	8.75408	6.95254	8.68189	6.96751	7.60452
ILMN_1666096	ACSL3	Hs.655772	acyl-CoA synthetase long-chain family member 3	2181	2	6.61724	6.99988	6.84326	6.63199	6.76363	6.6215
ILMN_2391458	ACSL4	Hs.268785	acyl-CoA synthetase long-chain family member 4	2182	X	7.90139	9.06452	7.71306	8.41892	8.09869	9.38536
ILMN_2285506	ACSL4	Hs.268785	acyl-CoA synthetase long-chain family member 4	2182	X	6.51197	6.54016	6.56277	6.72131	6.61573	7.04881
ILMN_1691714	ACSL4	Hs.268785	acyl-CoA synthetase long-chain family member 4	2182	X	6.54626	6.34864	6.40731	6.44475	6.36157	6.55187
ILMN_1683598	ACSL4	Hs.268785	acyl-CoA synthetase long-chain family member 4	2182	X	6.78184	6.42847	6.69639	6.77408	6.62173	6.69134
ILMN_2370882	ACSL5	Hs.11638	acyl-CoA synthetase long-chain family member 5	51703	10	6.4718	6.56961	6.59422	6.49334	6.52843	6.6425
ILMN_2273911	ACSL5	Hs.11638	acyl-CoA synthetase long-chain family member 5	51703	10	7.74944	6.7704	7.29972	7.63809	6.78834	9.20712
ILMN_1807914	ACSL5	Hs.11638	acyl-CoA synthetase long-chain family member 5	51703	10	6.42947	6.69119	6.76342	6.53745	6.50717	6.53565
ILMN_1678517	ACSL5	Hs.11638	acyl-CoA synthetase long-chain family member 5	51703	10	6.57775	6.53909	6.38793	6.58392	6.31562	6.35518
ILMN_1705247	ACSL5	Hs.11638	acyl-CoA synthetase long-chain family member 5	51703	10	6.62834	6.55545	6.63222	6.33621	6.61874	6.6001
ILMN_1737418	ACSL6	Hs.14945	acyl-CoA synthetase long-chain family member 6	23305	5	10.2757	7.62154	10.6879	8.7036	10.8611	10.0157
ILMN_2278242	ACSL6	Hs.14945	acyl-CoA synthetase long-chain family member 6	23305	5	6.6216	6.80342	6.52924	6.71204	6.50652	6.5017
ILMN_1730025	ACSL6	Hs.14945	acyl-CoA synthetase long-chain family member 6	23305	5	6.42969	6.45941	6.69018	6.38184	6.5646	6.33785
ILMN_2378555	ACSL6	Hs.14945	acyl-CoA synthetase long-chain family member 6	23305	5	6.33858	6.41722	6.69116	6.47974	6.40596	6.35536
ILMN_1661434	ACSM1	Hs.306812	acyl-CoA synthetase medium-chain family member 1	116285	16	6.46686	6.3756	6.49952	6.42127	6.44303	6.44492
ILMN_1809623	ACSM2A	Hs.298252	acyl-CoA synthetase medium-chain family member 2A	123876	16	6.68003	6.70471	6.77405	6.66353	6.75208	7.37986
ILMN_1657592	ACSM2B	Hs.298252	acyl-CoA synthetase medium-chain family member 2B	348158	16	6.74007	6.60356	6.59065	6.60684	6.55994	6.50162
ILMN_1765912	ACSM2B	Hs.298252	acyl-CoA synthetase medium-chain family member 2B	348158	16	6.67757	6.70834	6.56756	6.54363	7.90081	8.1273
ILMN_1746128	ACSM2B	Hs.298252	acyl-CoA synthetase medium-chain family member 2B	348158	16	6.61556	7.81106	6.61101	6.82682	6.79922	7.00762
ILMN_1685952	ACSM3	Hs.706754	acyl-CoA synthetase medium-chain family member 3	6296	16	6.56477	6.96848	6.62473	6.8017	6.58863	6.58621
ILMN_1662738	ACSM3	Hs.706754	acyl-CoA synthetase medium-chain family member 3	6296	16	6.62594	6.68703	6.42165	6.36759	6.50998	6.51483
ILMN_1771084	ACSM3	Hs.706754	acyl-CoA synthetase medium-chain family member 3	6296	16	8.03549	6.97759	6.66643	6.99488	6.62426	6.74659
ILMN_1791923	ACSM4	Hs.450804	acyl-CoA synthetase medium-chain family member 4	341392	12	7.54662	6.59529	6.60771	6.63868	6.42496	6.46677
ILMN_1801698	ACSM5	Hs.659606	acyl-CoA synthetase medium-chain family member 5	54988	16	6.63822	6.75022	6.76524	7.09052	6.68632	6.7183
ILMN_1766966	ACSM5	Hs.659606	acyl-CoA synthetase medium-chain family member 5	54988	16	7.18599	6.63244	6.522	7.49536	6.65861	6.67466
ILMN_2070792	ACSM5	Hs.659606	acyl-CoA synthetase medium-chain family member 5	54988	16	6.68982	7.34251	6.46879	6.87034	6.81196	6.6149
ILMN_1752269	ACSS1	Hs.529353	acyl-CoA synthetase short-chain family member 1	84532	20	6.56741	6.58069	6.7854	6.5171	6.61047	8.94226
ILMN_1697510	ACSS2	Hs.517034	acyl-CoA synthetase short-chain family member 2	55902	20	7.16231	6.53996	6.57897	6.43054	6.64805	6.59926
ILMN_2254962	ACSS2	Hs.517034	acyl-CoA synthetase short-chain family member 2	55902	20	6.58022	6.63182	6.55199	6.63271	6.55279	6.57696
ILMN_2336595	ACSS2	Hs.517034	acyl-CoA synthetase short-chain family member 2	55902	20	6.46516	6.37302	6.39245	6.25473	6.56993	6.52522
ILMN_1714197	ACSS2	Hs.517034	acyl-CoA synthetase short-chain family member 2	55902	20	6.86715	6.67367	6.4778	6.57614	6.48836	6.40319
ILMN_1742859	ACSS2	Hs.517034	acyl-CoA synthetase short-chain family member 2	55902	20	6.65502	6.43266	6.59591	6.54603	6.94011	7.3143
ILMN_1659885	ACSS3	Hs.259559	acyl-CoA synthetase short-chain family member 3	79611	12	8.50663	9.2203	7.00997	8.42463	6.82798	7.86175
ILMN_2125869	ACTA1	Hs.1288	actin, alpha 1, skeletal muscle	58	1	6.55575	6.4703	6.43497	6.43035	6.51367	6.51104
ILMN_1671703	ACTA2	Hs.500483	actin, alpha 2, smooth muscle, aorta	59	10	6.68166	6.72406	6.57304	6.78523	7.11842	6.72609
ILMN_2152131	ACTB	Hs.520640	actin, beta	60	7	6.51851	6.40631	6.39532	6.5211	6.70325	6.44946
ILMN_1777296	ACTB	Hs.520640	actin, beta	60	7	11.415	11.3747	11.2952	11.718	11.0671	10.6224
ILMN_2038777	ACTB	Hs.520640	actin, beta	60	7	6.46002	6.55535	6.56271	6.54729	6.59088	6.48867
ILMN_3246895	ACTBL2	In multiple Geneids				7.22282	6.49442	6.55163	7.03914	6.54216	8.04672
ILMN_1658660	ACTC1	Hs.118127	actin, alpha, cardiac muscle 1	70	15	10.9545	10.7636	10.897	11.1408	10.8398	9.58219
ILMN_1829919	ACTC1	Hs.118127	actin, alpha, cardiac muscle 1	70	15	8.25663	6.84392	6.7049	6.67153	6.7315	6.7223
ILMN_2053178	ACTG1	Hs.514581	actin, gamma 1	71	17	6.62982	6.77564	6.76143	6.53299	7.4261	6.68147
ILMN_1704961	ACTG1	Hs.514581	actin, gamma 1	71	17	11.0263	11.3941	10.945	11.4041	11.6197	11.7832
ILMN_1795325	ACTG2	Hs.516105	actin, gamma 2, smooth muscle, enteric	72	2	6.49145	6.49865	6.48451	6.4747	6.92007	6.50226
ILMN_1749297	ACTL6A	Hs.435326	actin-like 6A	86	3	7.0822	8.92622	6.84564	8.13344	6.67966	9.12542
ILMN_2328280	ACTL6A	Hs.435326	actin-like 6A	86	3	7.64599	8.97314	7.79369	6.81019	7.57721	7.10101
ILMN_1657855	ACTL6B	Hs.259831	actin-like 6B	51412	7	7.36259	6.54755	6.62289	6.64464	7.99793	7.99867
ILMN_1717900	ACTL7A	Hs.123530	actin-like 7A	10881	9	6.44441	6.53025	6.34684	6.74302	6.33151	6.28608
ILMN_1796088	ACTL7B	Hs.534390	actin-like 7B	10880	9	6.61203	8.98327	6.86261	7.36548	8.59001	6.56541
ILMN_1704078	ACTL8	Hs.2149	actin-like 8	81569	1	6.54252	6.57775	7.4529	6.74738	6.56466	6.49369
ILMN_2232177	ACTN1	Hs.509765	actinin, alpha 1	87	14	6.50708	6.44624	6.6291	6.40985	6.67128	6.46734
ILMN_1654422	ACTN2	Hs.498178	actinin, alpha 2	88	1	6.48465	6.62308	6.56659	7.23417	6.40501	6.61003
ILMN_1665691	ACTN3	Hs.654432	actinin, alpha 3	89	11	6.8313	6.66681	9.43664	8.91683	8.9025	8.01271
ILMN_1725534	ACTN4	Hs.270291	actinin, alpha 4	81	19	6.68435	6.85803	6.81998	6.80455	6.58318	6.91899
ILMN_1798254	ACTR10	Hs.509451	actin-related protein 10 homolog (S. cerevisiae)	55860	14	12.3946	12.5242	12.5603	12.5847	12.4724	12.5725
ILMN_1792314	ACTR1A	Hs.153961	ARP1 actin-related protein 1 homolog A, centractin alpha (yeast)	10121	10	12.6833	12.7297	12.1576	12.5624	12.174	11.8717
ILMN_1695821	ACTR1B	Hs.98791	ARP1 actin-related protein 1 homolog B, centractin beta (yeast)	10120	2	6.4569	6.57841	6.50096	6.54865	6.56478	6.48162
ILMN_2388605	ACTR2	Hs.643727	ARP2 actin-related protein 2 homolog (yeast)	10097	2	8.24245	6.85191	6.64068	6.66831	6.9217	8.61711
ILMN_1657153	ACTR3	Hs.433512	ARP3 actin-related protein 3 homolog (yeast)	10096	2	7.44421	6.70763	8.77898	6.89201	8.56249	6.70624
ILMN_2260392	ACTR3B	Hs.647117	ARP3 actin-related protein 3 homolog B (yeast)	57180	7	6.82292	6.91714	6.66975	6.55967	6.74003	6.75913
ILMN_2346451	ACTR3B	Hs.647117	ARP3 actin-related protein 3 homolog B (yeast)	57180	7	7.34909	6.73602	7.16535	8.14372	6.66464	6.6165
ILMN_1787513	ACTR3B	Hs.647117	ARP3 actin-related protein 3 homolog B (yeast)	57180	7	10.0724	7.31215	9.88638	9.97163	9.74691	8.71383
ILMN_1680941	ACTR3B	Hs.647117	ARP3 actin-related protein 3 homolog B (yeast)	57180	7	6.79279	6.65499	6.64643	6.75735	6.74552	6.80139
ILMN_1652594	ACTR5	In multiple Geneids				6.33132	6.54484	6.51461	6.67879	6.53003	6.45443
ILMN_1697585	ACTR6	Hs.115088	ARP6 actin-related protein 6 homolog (yeast)	64431	12	6.53561	6.41972	6.39995	6.54248	6.56655	6.43974
ILMN_1689162	ACTR8	Hs.412186	ARP8 actin-related protein 8 homolog (yeast)	93973	3	9.37147	6.76621	7.66691	7.07259	7.26752	7.82779
ILMN_1815392	ACTRT1	Hs.680125	actin-related protein T1	139741	X	9.99256	10.1769	8.64302	9.26939	10.3221	9.24331
ILMN_3241416	ACTRT2	Hs.236635	actin-related protein T2	140625	1	6.4664	6.44446	6.56092	6.61053	6.70326	6.46758
ILMN_1760490	ACVR1	Hs.470316	activin A receptor, type I	90	2	6.39391	6.30898	6.59702	6.35144	6.75751	6.62351
ILMN_1786544	ACVR1B	Hs.438918	activin A receptor, type IB	91	12	6.69773	6.6794	6.48702	6.57817	6.69018	6.63241
ILMN_1763916	ACVR1B	Hs.438918	activin A receptor, type IB	91	12	6.88481	6.68786	6.67532	6.65353	6.62119	6.73889
ILMN_2243308	ACVR1B	Hs.438918	activin A receptor, type IB	91	12	6.51382	6.49098	6.40195	6.61229	6.69714	6.55892
ILMN_1766723	ACVR1B	Hs.438918	activin A receptor, type IB	91	12	7.48333	6.57083	6.92288	6.5247	6.55975	6.39705
ILMN_1689217	ACVR1C	Hs.562901	activin A receptor, type IC	130399	2	8.72623	7.0331	6.58765	6.98482	6.83401	7.52439
ILMN_1670912	ACVR2A	Hs.470174	activin A receptor, type IIA	92	2	7.19642	6.68011	8.36117	6.60885	6.65713	8.29933
ILMN_2152711	ACVR2A	Hs.470174	activin A receptor, type IIA	92	2	7.62917	9.93693	9.75071	8.35476	6.84037	6.7579
ILMN_1668983	ACVR2B	Hs.174273	activin A receptor, type IIB	93	3	6.67222	6.74399	8.8308	9.09882	9.07641	6.66802
ILMN_1824337	ACVR2B	Hs.174273	activin A receptor, type IIB	93	3	6.38616	6.32948	6.60995	6.47039	6.5748	6.55817
ILMN_1807493	ACVRL1	Hs.591026	activin A receptor type II-like 1	94	12	6.78019	6.39123	6.31084	6.28695	6.41633	6.41614
ILMN_3250257	ACVRL1	Hs.591026	activin A receptor type II-like 1	94	12	6.66532	6.94121	6.49791	6.62149	6.60803	6.62563
ILMN_1683883	ACY1	Hs.334707	aminoacylase 1	95	3	6.43276	6.39794	6.41128	6.56145	6.45614	6.46937
ILMN_1670193	ACY3	Hs.126265	aspartoacylase (aminocyclase) 3	91703	11	6.49839	6.40897	6.56462	6.55803	6.60795	6.63032
ILMN_2319825	ACYP1	Hs.18573	acylphosphatase 1, erythrocyte (common) type	97	14	6.9998	7.77165	7.8927	8.75181	8.93041	7.24092
ILMN_1694233	ACYP1	Hs.18573	acylphosphatase 1, erythrocyte (common) type	97	14	6.61657	6.63947	6.45038	6.57418	6.50113	6.605
ILMN_1686432	ACYP1	Hs.18573	acylphosphatase 1, erythrocyte (common) type	97	14	6.56419	6.44113	6.52359	6.42192	6.27707	6.46783
ILMN_1697550	ACYP2	Hs.516173	acylphosphatase 2, muscle type	98	2	10.3369	10.0691	9.58219	8.67926	8.73323	9.62142
ILMN_2158705	ACYP2	Hs.516173	acylphosphatase 2, muscle type	98	2	6.49316	6.48392	6.49177	6.6164	6.41481	6.54038
ILMN_1803686	ADA	Hs.654536	adenosine deaminase	100	20	6.52079	6.53833	6.56342	6.53725	6.62943	6.55844
ILMN_1745580	ADAD1	Hs.518957	adenosine deaminase domain containing 1 (testis-specific)	132612	4	6.72367	6.72035	6.60591	6.63072	6.49789	6.63984
ILMN_1745108	ADAD2	Hs.8977	adenosine deaminase domain containing 2	161931	16	6.40408	6.4845	6.64154	6.40085	6.47373	6.47965
ILMN_1725043	ADAL	Hs.533913	adenosine deaminase-like	161823	15	6.63987	7.87155	8.72109	6.54655	6.76486	7.80566
ILMN_2148360	ADAM10	Hs.578508	ADAM metallopeptidase domain 10	102	15	7.40977	6.66798	6.80898	6.82564	7.13142	6.50289
ILMN_1718946	ADAM10	Hs.578508	ADAM metallopeptidase domain 10	102	15	6.6481	6.76186	6.83852	8.76058	6.58362	7.07569
ILMN_1711374	ADAM11	Hs.6088	ADAM metallopeptidase domain 11	4185	17	6.72742	6.99549	7.24608	6.83568	6.60833	6.68532
ILMN_1726266	ADAM12	Hs.594537	ADAM metallopeptidase domain 12	8038	10	6.76139	6.69575	6.6398	7.12793	6.73918	6.83925
ILMN_1705689	ADAM12	Hs.594537	ADAM metallopeptidase domain 12	8038	10	7.77229	6.5778	6.54884	6.73825	6.8579	6.98426
ILMN_1785393	ADAM12	Hs.594537	ADAM metallopeptidase domain 12	8038	10	6.56811	6.92862	7.29999	6.73092	7.02165	6.67754
ILMN_2384544	ADAM15	Hs.312098	ADAM metallopeptidase domain 15	8751	1	6.53586	6.48613	6.46831	6.50551	6.36213	6.50185
ILMN_1756920	ADAM15	Hs.312098	ADAM metallopeptidase domain 15	8751	1	6.61539	6.85618	6.73356	7.89591	6.61196	6.67866
ILMN_1799728	ADAM15	Hs.312098	ADAM metallopeptidase domain 15	8751	1	10.0969	9.44993	10.0166	10.2103	10.3653	10.4538
ILMN_1751500	ADAM15	Hs.312098	ADAM metallopeptidase domain 15	8751	1	6.97468	6.72192	7.0548	6.55805	7.06578	6.60078
ILMN_2121068	ADAM17	Hs.404914	ADAM metallopeptidase domain 17	6868	2	6.54811	6.74789	6.86265	6.75344	6.79103	6.72237
ILMN_1765779	ADAM17	Hs.404914	ADAM metallopeptidase domain 17	6868	2	6.6304	8.12835	8.86025	6.74878	7.01104	8.54202
ILMN_2201386	ADAM18	Hs.127930	ADAM metallopeptidase domain 18	8749	8	6.33475	6.44295	6.43255	6.4246	6.39506	6.65109
ILMN_1682225	ADAM19	Hs.483944	ADAM metallopeptidase domain 19	8728	5	6.38216	6.54284	6.45624	6.62301	6.45655	6.46827
ILMN_1788481	ADAM19	Hs.483944	ADAM metallopeptidase domain 19	8728	5	6.61746	6.55364	6.45378	6.50456	6.48553	6.40651
ILMN_1713751	ADAM19	Hs.483944	ADAM metallopeptidase domain 19	8728	5	6.47329	6.57535	6.7111	6.58425	6.8558	6.78844
ILMN_1662675	ADAM2	Hs.177959	ADAM metallopeptidase domain 2	2515	8	8.10888	7.57472	8.77394	8.78921	8.39808	6.81085
ILMN_1737629	ADAM20	Hs.177984	ADAM metallopeptidase domain 20	8748	14	6.2849	6.41733	6.58335	6.37973	6.28872	6.39116
ILMN_1812112	ADAM21	Hs.178748	ADAM metallopeptidase domain 21	8747	14	6.38018	6.49487	6.52131	6.65722	6.57882	6.50261
ILMN_3241313	ADAM21P					6.48606	6.74118	6.24414	6.49098	6.62779	6.92288
ILMN_1675210	ADAM22	Hs.256398	ADAM metallopeptidase domain 22	53616	7	6.46534	6.51039	6.43374	6.57551	6.47096	6.38461
ILMN_1706302	ADAM22	Hs.256398	ADAM metallopeptidase domain 22	53616	7	7.83234	6.68371	6.67679	7.17073	7.35128	6.81485
ILMN_2351754	ADAM22	Hs.256398	ADAM metallopeptidase domain 22	53616	7	6.49698	6.63531	6.33403	6.53514	6.3936	6.44323
ILMN_2060086	ADAM23	Hs.591643	ADAM metallopeptidase domain 23	8745	2	6.55016	6.44029	6.49279	6.66055	6.49369	6.32518
ILMN_1664236	ADAM28	Hs.174030	ADAM metallopeptidase domain 28	10863	8	6.4204	6.41821	6.60425	6.44485	6.32741	6.81142
ILMN_1664631	ADAM28	Hs.174030	ADAM metallopeptidase domain 28	10863	8	6.58679	7.20101	6.68803	6.80715	6.69293	6.57137
ILMN_1802100	ADAM28	Hs.174030	ADAM metallopeptidase domain 28	10863	8	6.47401	6.5543	6.31867	6.49215	6.44264	6.46693
ILMN_2194158	ADAM29	Hs.126838	ADAM metallopeptidase domain 29	11086	4	6.78359	6.89632	6.65032	6.87583	6.61839	6.92796
ILMN_2100871	ADAM30	Hs.283011	ADAM metallopeptidase domain 30	11085	1	7.85231	6.56722	7.04887	6.66279	6.58595	6.78149
ILMN_1806841	ADAM32	Hs.521545	ADAM metallopeptidase domain 32	203102	8	9.33221	6.62205	6.83186	6.72302	6.69096	6.97398
ILMN_1798045	ADAM32	Hs.521545	ADAM metallopeptidase domain 32	203102	8	6.84458	6.56505	6.60142	7.00887	6.70674	6.69372
ILMN_2293012	ADAM32	Hs.521545	ADAM metallopeptidase domain 32	203102	8	6.37957	6.44305	6.44723	6.51218	6.33458	6.6117
ILMN_1703383	ADAM32	Hs.521545	ADAM metallopeptidase domain 32	203102	8	6.70121	8.94355	6.81099	6.81802	6.73817	6.51185
ILMN_1651657	ADAM33	Hs.173716	ADAM metallopeptidase domain 33	80332	20	6.80215	6.59967	6.4987	6.74325	8.35683	9.4202
ILMN_1671297	ADAM33	Hs.173716	ADAM metallopeptidase domain 33	80332	20	6.83433	6.51502	6.52235	6.47998	7.13026	6.61055
ILMN_1669486	ADAM3A	Hs.98848	ADAM metallopeptidase domain 3A	1587	8	7.47821	6.55042	6.86598	8.68724	6.84004	6.79675
ILMN_1795204	ADAM3A	Hs.98848	ADAM metallopeptidase domain 3A	1587	8	6.88006	6.43554	6.94415	7.01427	6.6418	6.76963
ILMN_2223911	ADAM3A	Hs.98848	ADAM metallopeptidase domain 3A	1587	8	6.63174	6.64767	6.81076	6.83954	6.80108	6.84211
ILMN_1685531	ADAM5		a disintegrin and metalloproteinase domain 5	8757		7.954	7.24537	6.66987	6.52058	6.54467	6.4036
ILMN_1764554	ADAM5		a disintegrin and metalloproteinase domain 5	8757		6.8172	6.49787	6.56198	8.65168	6.61687	7.07011
ILMN_2302214	ADAM5P	Hs.369765	ADAM metallopeptidase domain 5, pseudogene	255926	8	6.4452	6.76302	6.49083	6.43784	6.48388	6.57241
ILMN_1783312	ADAM6	Hs.662288	ADAM metallopeptidase domain 6 (pseudogene)	8755	14	6.63748	6.52621	6.51548	7.32548	6.94474	7.21204
ILMN_2143210	ADAM6	Hs.662288	ADAM metallopeptidase domain 6 (pseudogene)	8755	14	7.02805	6.59993	6.7421	6.68656	8.97275	6.60616
ILMN_1750294	ADAM7	Hs.116147	ADAM metallopeptidase domain 7	8756	8	6.82136	6.65928	6.49395	6.72529	6.6765	6.66435
ILMN_1708348	ADAM8	Hs.501574	ADAM metallopeptidase domain 8	101	10	6.64747	6.55122	6.5326	6.50872	6.38135	6.51311
ILMN_1727524	ADAM9	Hs.591852	ADAM metallopeptidase domain 9	8754	8	6.66917	6.5859	6.74843	6.81053	6.52265	6.48944
ILMN_1716909	ADAMDEC1	Hs.521459	ADAM-like, decysin 1	27299	8	6.71035	6.69104	6.5797	6.54814	6.55504	6.53696
ILMN_2103107	ADAMDEC1	Hs.521459	ADAM-like, decysin 1	27299	8	6.40811	6.47434	6.60288	6.5217	6.52667	6.58433
ILMN_1673566	ADAMTS1	Hs.643357	ADAM metallopeptidase with thrombospondin type 1 motif, 1	9510	21	6.73818	6.49203	6.46812	6.6614	6.5185	6.65611
ILMN_1751168	ADAMTS10	Hs.657508	ADAM metallopeptidase with thrombospondin type 1 motif, 10	81794	19	6.61755	6.49839	6.63174	6.6772	6.55944	6.54208
ILMN_1660970	ADAMTS12	Hs.12680	ADAM metallopeptidase with thrombospondin type 1 motif, 12	81792	5	6.40673	6.36545	6.77752	6.55829	6.51055	6.42437
ILMN_1787386	ADAMTS13	Hs.131433	ADAM metallopeptidase with thrombospondin type 1 motif, 13	11093	9	6.66347	6.56356	6.62233	6.57192	6.53732	6.65063
ILMN_2286570	ADAMTS13	Hs.131433	ADAM metallopeptidase with thrombospondin type 1 motif, 13	11093	9	6.37813	6.53077	6.34971	6.48697	6.59075	6.54798
ILMN_2413732	ADAMTS13	Hs.131433	ADAM metallopeptidase with thrombospondin type 1 motif, 13	11093	9	9.59542	6.76739	7.14098	8.93755	7.87866	6.67474
ILMN_1873412	ADAMTS14	Hs.352156	ADAM metallopeptidase with thrombospondin type 1 motif, 14	140766	10	6.54604	6.75128	7.47314	7.61171	6.80591	6.86989
ILMN_1676452	ADAMTS14	Hs.352156	ADAM metallopeptidase with thrombospondin type 1 motif, 14	140766	10	6.59651	6.48664	6.39723	6.481	6.46413	6.33874
ILMN_2358134	ADAMTS14	Hs.352156	ADAM metallopeptidase with thrombospondin type 1 motif, 14	140766	10	6.849	6.61694	6.45219	6.91499	6.71996	6.52484
ILMN_1683781	ADAMTS15	Hs.534221	ADAM metallopeptidase with thrombospondin type 1 motif, 15	170689	11	7.02659	7.51123	6.8336	6.82893	7.38478	6.76339
ILMN_1726247	ADAMTS16	Hs.661915	ADAM metallopeptidase with thrombospondin type 1 motif, 16	170690	5	6.59561	6.42873	6.51313	6.52886	6.51455	6.37361
ILMN_1682989	ADAMTS17	Hs.513200	ADAM metallopeptidase with thrombospondin type 1 motif, 17	170691	15	6.84313	6.92252	7.60541	6.8045	6.90068	8.33577
ILMN_1739872	ADAMTS18	Hs.188746	ADAM metallopeptidase with thrombospondin type 1 motif, 18	170692	16	6.68714	6.53613	6.75243	6.57647	7.01174	6.57176
ILMN_1770152	ADAMTS18	Hs.188746	ADAM metallopeptidase with thrombospondin type 1 motif, 18	170692	16	6.7437	6.47297	6.4354	6.5697	6.54416	6.37534
ILMN_1656171	ADAMTS19	Hs.23751	ADAM metallopeptidase with thrombospondin type 1 motif, 19	171019	5	6.64168	6.54022	6.52301	6.45824	6.52774	6.54311
ILMN_1796628	ADAMTS2	Hs.23871	ADAM metallopeptidase with thrombospondin type 1 motif, 2	9509	5	6.59942	6.84268	8.3128	6.84074	6.86504	6.83499
ILMN_1811765	ADAMTS2	Hs.23871	ADAM metallopeptidase with thrombospondin type 1 motif, 2	9509	5	6.46779	6.74222	6.54983	6.45713	6.56821	6.65415
ILMN_1791795	ADAMTS20	Hs.287554	ADAM metallopeptidase with thrombospondin type 1 motif, 20	80070	12	6.58122	6.53781	7.43782	7.11906	6.52351	7.1838
ILMN_1787908	ADAMTS20	Hs.287554	ADAM metallopeptidase with thrombospondin type 1 motif, 20	80070	12	6.41315	6.33203	6.45579	6.73158	6.42141	6.48288
ILMN_1651717	ADAMTS20	Hs.287554	ADAM metallopeptidase with thrombospondin type 1 motif, 20	80070	12	6.65826	7.27175	6.75473	6.5302	7.25622	6.66424
ILMN_1703803	ADAMTS3	Hs.590919	ADAM metallopeptidase with thrombospondin type 1 motif, 3	9508	4	6.34755	6.55909	6.64443	6.56671	6.62025	7.12934
ILMN_2092933	ADAMTS4	Hs.211604	ADAM metallopeptidase with thrombospondin type 1 motif, 4	9507	1	6.32499	6.35037	6.39858	6.36525	6.33636	6.45209
ILMN_1681886	ADAMTS5	Hs.58324	ADAM metallopeptidase with thrombospondin type 1 motif, 5	11096	21	6.25913	6.45748	6.55055	6.58818	6.40957	6.50508
ILMN_1767362	ADAMTS6	Hs.482291	ADAM metallopeptidase with thrombospondin type 1 motif, 6	11174	5	7.49639	6.92068	6.85957	7.41413	6.75324	6.87928
ILMN_3251322	ADAMTS7	Hs.16441	ADAM metallopeptidase with thrombospondin type 1 motif, 7	11173	15	6.58749	6.63718	6.67433	6.83295	6.60119	7.12178
ILMN_2211790	ADAMTS7	Hs.16441	ADAM metallopeptidase with thrombospondin type 1 motif, 7	11173	15	6.48876	6.60583	6.7046	6.43718	6.73212	6.95826
ILMN_1672403	ADAMTS8	Hs.271605	ADAM metallopeptidase with thrombospondin type 1 motif, 8	11095	11	8.29023	7.83369	8.52087	6.93182	6.92678	8.08779
ILMN_1805543	ADAMTS9	Hs.656071	ADAM metallopeptidase with thrombospondin type 1 motif, 9	56999	3	6.48275	6.42722	6.44223	6.40423	6.46433	6.67336
ILMN_1706992	ADAMTSL1	Hs.726502	ADAMTS-like 1	92949	9	6.46666	6.62658	6.45425	6.37843	6.46209	6.38518
ILMN_1684919	ADAMTSL1	Hs.726502	ADAMTS-like 1	92949	9	6.57647	6.80764	6.89859	7.13542	6.85567	6.55266
ILMN_1727084	ADAMTSL1	Hs.726502	ADAMTS-like 1	92949	9	6.77108	7.19	7.07365	6.656	8.07311	7.40998
ILMN_1705250	ADAMTSL1	Hs.726502	ADAMTS-like 1	92949	9	6.44744	6.29777	6.54875	6.62366	6.3485	6.49145
ILMN_1722621	ADAMTSL1	Hs.726502	ADAMTS-like 1	92949	9	6.43198	6.41884	6.48506	6.65494	6.5459	6.51064
ILMN_1721495	ADAMTSL2	Hs.522543	ADAMTS-like 2	9719	9	6.46831	6.70099	7.53596	6.51269	6.57709	6.67658
ILMN_1798690	ADAMTSL3	Hs.459162	ADAMTS-like 3	57188	15	6.80699	6.96544	6.56347	6.74982	6.70216	6.65127
ILMN_1687035	ADAMTSL4	Hs.516243	ADAMTS-like 4	54507	1	8.01954	7.50295	7.07585	8.54927	8.0352	6.69736
ILMN_1777683	ADAMTSL4	Hs.516243	ADAMTS-like 4	54507	1	6.56005	6.5043	6.39273	6.46269	6.64872	6.55242
ILMN_1762294	ADAMTSL4	Hs.516243	ADAMTS-like 4	54507	1	6.49067	6.55424	6.40186	6.4101	6.50667	6.41733
ILMN_1793040	ADAMTSL5	Hs.371674	ADAMTS-like 5	339366	19	6.89407	6.95164	7.22214	9.04682	7.96025	6.82616
ILMN_3247424	ADAP1	Hs.602573	ArfGAP with dual PH domains 1	11033	7	6.54485	6.62581	6.60916	6.42383	6.77087	7.37688
ILMN_1763000	ADAP2	Hs.514063	ArfGAP with dual PH domains 2	55803	17	6.58513	7.60095	6.51729	6.46529	6.74177	6.62912
ILMN_1776777	ADAR	Hs.12341	adenosine deaminase, RNA-specific	103	1	6.42432	6.50938	6.52659	6.48156	6.59776	6.44075
ILMN_1706963	ADAR	Hs.12341	adenosine deaminase, RNA-specific	103	1	6.72123	6.68305	6.58868	6.84589	7.20073	6.42357
ILMN_2320964	ADAR	Hs.12341	adenosine deaminase, RNA-specific	103	1	6.76375	6.60386	8.93077	8.36562	6.81783	8.17506
ILMN_1697628	ADARB1	Hs.474018	adenosine deaminase, RNA-specific, B1	104	21	6.63212	6.60667	6.74283	6.46233	6.93119	6.53167
ILMN_2319326	ADARB1	Hs.474018	adenosine deaminase, RNA-specific, B1	104	21	6.66985	6.66319	6.53616	6.59835	6.56282	6.6084
ILMN_1657442	ADARB1	Hs.474018	adenosine deaminase, RNA-specific, B1	104	21	6.42305	6.51509	6.56051	6.36659	6.42284	6.45346
ILMN_1679797	ADARB1	Hs.474018	adenosine deaminase, RNA-specific, B1	104	21	6.50228	6.49109	6.34317	6.4497	6.52649	6.5946
ILMN_1749493	ADARB2	Hs.586663	adenosine deaminase, RNA-specific, B2	105	10	7.39443	6.94627	7.91005	8.26732	6.94822	6.65375
ILMN_1657139	ADAT1	Hs.729312	adenosine deaminase, tRNA-specific 1	23536	16	6.48741	6.6852	6.67718	6.8067	6.94782	6.65025
ILMN_3245693	ADAT2	Hs.709561	adenosine deaminase, tRNA-specific 2	134637	6	7.26669	6.67403	6.82244	6.56753	6.59452	6.78975
ILMN_1806275	ADAT3	Hs.144980	adenosine deaminase, tRNA-specific 3	113179	19	6.62683	6.79837	6.94186	6.52705	6.62921	8.63032
ILMN_1659599	ADC	Hs.101807	arginine decarboxylase	113451	1	6.6497	6.60043	6.64776	6.61133	6.62853	7.16918
ILMN_1698777	ADCK1	Hs.413208	aarF domain containing kinase 1	57143	14	6.7849	7.13579	7.16556	6.69192	8.01003	7.64152
ILMN_1663132	ADCK2	Hs.534141	aarF domain containing kinase 2	90956	7	6.49824	6.40934	6.42073	6.38362	6.44853	6.45852
ILMN_1700349	ADCK4	Hs.130712	aarF domain containing kinase 4	79934	19	6.2981	6.53813	6.43404	6.57932	6.47892	6.52066
ILMN_1761309	ADCK5	Hs.283374	aarF domain containing kinase 5	203054	8	6.87661	6.64249	6.657	6.59039	6.55407	6.47201
ILMN_2120555	ADCY1	Hs.192215	adenylate cyclase 1 (brain)	107	7	6.71376	6.63681	6.67902	7.90903	6.84919	6.66899
ILMN_1742073	ADCY1	Hs.192215	adenylate cyclase 1 (brain)	107	7	6.29531	6.7912	6.55795	6.56247	6.62595	6.73807
ILMN_3241894	ADCY10	Hs.320892	adenylate cyclase 10 (soluble)	55811	1	6.65446	6.60225	6.72429	6.49555	6.63714	6.39603
ILMN_1810691	ADCY2	In multiple Geneids				6.69237	6.56562	6.71031	6.65437	6.73991	6.77568
ILMN_1676893	ADCY3	Hs.727540	adenylate cyclase 3	109	2	6.61459	11.2952	6.7665	11.0819	7.03112	11.3924
ILMN_2148944	ADCY4	In multiple Geneids				6.47264	6.46925	6.61938	6.46818	6.83174	6.50973
ILMN_1708588	ADCY5	Hs.593292	adenylate cyclase 5	111	3	7.10147	6.91894	6.9086	6.57873	6.85646	8.26796
ILMN_2311674	ADCY6	Hs.525401	adenylate cyclase 6	112	12	6.6106	6.79025	6.45647	6.55487	7.90646	6.78515
ILMN_1685156	ADCY6	Hs.525401	adenylate cyclase 6	112	12	8.2295	7.25267	6.83174	8.02655	6.76313	6.79807
ILMN_1655935	ADCY7	Hs.513578	adenylate cyclase 7	113	16	9.45738	8.51619	6.74944	7.49552	9.56178	8.86418
ILMN_1754440	ADCY8	Hs.591859	adenylate cyclase 8 (brain)	114	8	6.88833	6.93425	6.72093	6.83021	6.96639	7.05498
ILMN_1654287	ADCY9	Hs.391860	adenylate cyclase 9	115	16	6.54634	6.27411	6.28897	6.26681	6.523	6.47648
ILMN_1763344	ADCYAP1	Hs.531719	adenylate cyclase activating polypeptide 1 (pituitary)	116	18	6.529	6.43215	6.32509	6.62929	6.63165	6.48312
ILMN_1711736	ADCYAP1R1	Hs.377783	adenylate cyclase activating polypeptide 1 (pituitary) receptor type I	117	7	6.53709	6.55543	6.5663	6.43897	6.49818	6.4988
ILMN_2356786	ADD1	Hs.183706	adducin 1 (alpha)	118	4	9.57493	6.73566	6.52411	6.87717	7.28838	6.75675
ILMN_1759252	ADD1	Hs.183706	adducin 1 (alpha)	118	4	11.0272	10.6885	11.2376	10.8582	11.4719	10.4213
ILMN_1678791	ADD2	Hs.188528	adducin 2 (beta)	119	2	6.56129	6.49957	6.5529	6.44329	6.44388	6.51936
ILMN_2336146	ADD2	Hs.188528	adducin 2 (beta)	119	2	6.32667	6.46098	6.6409	6.7618	6.50284	6.53746
ILMN_2286339	ADD2	Hs.188528	adducin 2 (beta)	119	2	6.40296	6.37438	6.51125	6.43949	6.50361	6.48491
ILMN_1694133	ADD2	Hs.188528	adducin 2 (beta)	119	2	8.74708	6.70055	6.96476	7.76972	6.8265	6.81628
ILMN_1678501	ADD3	Hs.501012	adducin 3 (gamma)	120	10	6.57233	6.32026	6.63639	6.3389	6.64333	6.49975
ILMN_1787378	ADD3	Hs.501012	adducin 3 (gamma)	120	10	6.43014	6.23317	6.64265	6.52628	6.22884	6.65503
ILMN_1814526	ADD3	Hs.501012	adducin 3 (gamma)	120	10	7.84828	6.93068	8.43222	7.03192	7.73887	7.69436
ILMN_2311278	ADD3	Hs.501012	adducin 3 (gamma)	120	10	6.74768	6.73184	6.60779	6.58621	6.85583	6.21132
ILMN_1764309	ADH1A	Hs.654433	alcohol dehydrogenase 1A (class I), alpha polypeptide	124	4	7.25704	7.74072	6.74232	6.49617	7.4169	6.73619
ILMN_1811598	ADH1B	Hs.4	alcohol dehydrogenase 1B (class I), beta polypeptide	125	4	6.85563	6.88489	6.76124	6.44529	6.43404	6.61645
ILMN_1740717	ADH1C	Hs.654537	alcohol dehydrogenase 1C (class I), gamma polypeptide	126	4	6.89622	6.96902	6.93587	6.67628	6.51601	6.76255
ILMN_2136010	ADH4	Hs.1219	alcohol dehydrogenase 4 (class II), pi polypeptide	127	4	6.55513	6.34697	6.38479	6.47644	6.41894	6.36525
ILMN_1797912	ADH4	Hs.1219	alcohol dehydrogenase 4 (class II), pi polypeptide	127	4	6.51303	6.43929	7.3183	6.54717	6.79939	6.6174
ILMN_1738604	ADH5	Hs.78989	alcohol dehydrogenase 5 (class III), chi polypeptide	128	4	9.71862	6.72245	7.25992	6.74569	8.07762	6.58363
ILMN_1691175	ADH6	Hs.586161	alcohol dehydrogenase 6 (class V)	130	4	6.73494	7.22182	6.67032	8.1273	8.64577	6.63277
ILMN_2223359	ADH7	Hs.389	alcohol dehydrogenase 7 (class IV), mu or sigma polypeptide	131	4	6.61673	7.01459	6.92547	6.72353	6.8273	6.70563
ILMN_1702858	ADHFE1	Hs.720023	alcohol dehydrogenase, iron containing, 1	137872	8	6.56614	6.49337	6.68893	7.29022	6.63042	6.61966
ILMN_2363634	ADHFE1	Hs.720023	alcohol dehydrogenase, iron containing, 1	137872	8	7.50274	6.65842	6.74622	6.70502	7.49375	6.78054
ILMN_1813975	ADI1	Hs.502773	acireductone dioxygenase 1	55256	2	6.69943	6.84338	6.59994	6.58733	6.57245	6.57504
ILMN_1743331	ADIG	Hs.368028	adipogenin	149685	20	6.49485	6.36711	6.64624	6.58718	6.39101	6.4456
ILMN_1775045	ADIPOQ	Hs.80485	adiponectin, C1Q and collagen domain containing	9370	3	7.16852	6.69685	6.75151	6.52148	6.75773	6.62769
ILMN_2096322	ADIPOR1	Hs.5298	adiponectin receptor 1	51094	1	6.86247	6.60602	7.87251	6.58772	6.45147	7.66744
ILMN_1688322	ADIPOR1	Hs.5298	adiponectin receptor 1	51094	1	6.77798	7.9852	6.72172	6.62871	6.73331	7.34967
ILMN_2224833	ADIPOR2	Hs.371642	adiponectin receptor 2	79602	12	10.1872	8.55958	10.9718	10.1404	10.8732	9.79177
ILMN_2358626	ADK	Hs.656586	adenosine kinase	132	10	7.36357	6.85169	6.96299	6.86384	9.27944	6.99596
ILMN_1768062	ADK	Hs.656586	adenosine kinase	132	10	6.56973	6.61864	6.56255	6.43169	6.40179	6.49681
ILMN_2358628	ADK	Hs.656586	adenosine kinase	132	10	6.38422	6.52397	6.60186	6.60698	7.36744	6.74809
ILMN_1801020	ADK	Hs.656586	adenosine kinase	132	10	6.54643	9.0371	6.55303	6.71381	7.12741	6.52711
ILMN_1708934	ADM	Hs.441047	adrenomedullin	133	11	7.77648	6.74341	6.79206	6.83103	6.68286	7.77761
ILMN_1702933	ADM2	Hs.449099	adrenomedullin 2	79924	22	7.17259	6.57481	6.73746	6.66738	7.16405	6.7544
ILMN_1657993	ADNP	Hs.570355	activity-dependent neuroprotector homeobox	23394	20	6.69784	6.81534	9.82748	8.95577	7.27512	6.84925
ILMN_1666019	ADNP	Hs.570355	activity-dependent neuroprotector homeobox	23394	20	6.83916	6.58848	6.91456	6.66358	6.89965	8.31595
ILMN_2080751	ADNP2	Hs.131915	ADNP homeobox 2	22850	18	6.82928	7.56416	7.42346	9.07187	8.7085	9.52321
ILMN_1690352	ADO	Hs.99821	2-aminoethanethiol (cysteamine) dioxygenase	84890	10	6.7111	6.72226	6.53086	6.90845	6.75391	6.60958
ILMN_2275396	ADORA1	Hs.77867	adenosine A1 receptor	134	1	6.79792	6.49451	6.6128	6.64068	6.73664	6.34904
ILMN_2373444	ADORA1	Hs.77867	adenosine A1 receptor	134	1	6.44469	6.40788	6.49573	6.56795	6.73654	6.36723
ILMN_1747227	ADORA1	Hs.77867	adenosine A1 receptor	134	1	7.76747	9.61483	8.74139	9.44925	9.75201	9.54753
ILMN_1807372	ADORA2A	Hs.197029	adenosine A2a receptor	135	22	8.3824	6.69892	6.61041	8.07588	6.94006	6.72409
ILMN_1703946	ADORA2B	Hs.167046	adenosine A2b receptor	136	17	6.48508	6.52997	6.59891	6.77212	6.56989	6.75018
ILMN_1733259	ADORA3	Hs.281342	adenosine A3 receptor	140	1	6.59985	6.79935	6.65505	7.6689	6.61731	6.72734
ILMN_1730710	ADORA3	Hs.281342	adenosine A3 receptor	140	1	6.79215	6.94469	6.71715	6.46798	6.74671	6.7659
ILMN_1793959	ADPGK	Hs.654636	ADP-dependent glucokinase	83440	15	6.58537	7.64338	6.6	7.02238	7.16362	6.60194
ILMN_1794512	ADPRH	Hs.99884	ADP-ribosylarginine hydrolase	141	3	6.70001	6.60601	7.7374	7.03762	6.88013	6.51134
ILMN_1795788	ADPRHL1	Hs.98669	ADP-ribosylhydrolase like 1	113622	13	6.58555	6.44853	6.53271	6.51102	6.47384	6.38107
ILMN_1760335	ADPRHL1	Hs.98669	ADP-ribosylhydrolase like 1	113622	13	6.47376	6.64343	6.56269	6.70079	6.41991	6.62163
ILMN_1788530	ADPRHL1	Hs.98669	ADP-ribosylhydrolase like 1	113622	13	7.43814	6.93136	6.72552	6.77524	7.62997	7.25739
ILMN_1811480	ADPRHL2	Hs.18021	ADP-ribosylhydrolase like 2	54936	1	6.59593	6.42211	6.86416	6.67551	6.71929	6.62394
ILMN_1813598	ADRA1A	Hs.709175	adrenergic, alpha-1A-, receptor	148	8	6.36893	6.54178	6.56264	6.34831	6.42135	6.45294
ILMN_1653821	ADRA1A	Hs.709175	adrenergic, alpha-1A-, receptor	148	8	6.39406	6.48878	6.47197	6.61687	6.45572	6.41395
ILMN_1780551	ADRA1A	Hs.709175	adrenergic, alpha-1A-, receptor	148	8	6.74063	9.13642	7.98591	6.80689	6.7007	6.66458
ILMN_1669227	ADRA1A	Hs.709175	adrenergic, alpha-1A-, receptor	148	8	6.4288	6.40785	6.45175	6.47184	6.45839	6.52305
ILMN_1709167	ADRA1A	Hs.709175	adrenergic, alpha-1A-, receptor	148	8	6.4729	6.57475	6.53881	6.56971	6.69526	6.73976
ILMN_1679754	ADRA1B	Hs.368632	adrenergic, alpha-1B-, receptor	147	5	6.54553	6.60195	6.63906	6.85163	6.71871	6.63852
ILMN_1716421	ADRA1D	In multiple Geneids				6.36759	6.46592	6.45538	6.42503	6.62443	6.66401
ILMN_1659371	ADRA2A	Hs.249159	adrenergic, alpha-2A-, receptor	150	10	6.90983	9.99663	9.75529	9.43737	9.50354	9.97736
ILMN_1677868	ADRA2B	Hs.247686	adrenergic, alpha-2B-, receptor	151	2	6.8546	6.88813	8.98479	7.42188	9.06601	6.99375
ILMN_1707445	ADRA2C	Hs.123022	adrenergic, alpha-2C-, receptor	152	4	6.7579	6.72056	6.59194	6.70609	6.54146	6.87905
ILMN_1733963	ADRA2C	Hs.123022	adrenergic, alpha-2C-, receptor	152	4	6.84304	6.54609	6.57114	6.5942	6.71857	6.72383
ILMN_1804255	ADRB1	Hs.99913	adrenergic, beta-1-, receptor	153	10	6.61003	6.67935	6.76201	6.49198	6.684	6.85835
ILMN_1695590	ADRB2	Hs.2551	adrenergic, beta-2-, receptor, surface	154	5	9.98787	10.0822	9.22409	7.01676	9.55721	10.0112
ILMN_1694007	ADRB3	Hs.2549	adrenergic, beta-3-, receptor	155	8	6.76728	9.30419	6.63985	8.24867	6.73014	7.26203
ILMN_3307926	ADRBK1	Hs.83636	adrenergic, beta, receptor kinase 1	156	11	9.11	7.92727	9.89241	8.95704	9.91973	7.51909
ILMN_1673330	ADRBK1	Hs.83636	adrenergic, beta, receptor kinase 1	156	11	6.62868	6.61365	6.51082	7.25173	6.65742	7.02259
ILMN_1668900	ADRBK2	Hs.657494	adrenergic, beta, receptor kinase 2	157	22	6.81007	8.61186	7.62731	7.07791	6.71064	6.60513
ILMN_2389013	ADRM1	Hs.90107	adhesion regulating molecule 1	11047	20	9.57031	10.0323	10.4107	9.85484	10.7822	10.3044
ILMN_1760143	ADRM1	Hs.90107	adhesion regulating molecule 1	11047	20	6.62948	6.43893	6.53303	6.39641	6.46561	6.49671
ILMN_1790757	ADSL	Hs.75527	adenylosuccinate lyase	158	22	6.64173	7.70537	8.01003	6.75243	7.245	6.68316
ILMN_2092664	ADSS	Hs.498313	adenylosuccinate synthase	159	1	6.50305	7.02158	6.53749	7.67975	7.18391	6.781
ILMN_1778796	ADSS	Hs.498313	adenylosuccinate synthase	159	1	8.485	8.05011	9.12208	8.62885	8.39052	7.58619
ILMN_1749804	ADSSL1	Hs.592327	adenylosuccinate synthase like 1	122622	14	6.72828	6.81161	9.48743	6.96798	8.45391	7.80751
ILMN_1720235	ADSSL1	Hs.592327	adenylosuccinate synthase like 1	122622	14	6.33768	6.54952	6.51412	6.37403	6.5048	6.66154
ILMN_2240009	ADSSL1	Hs.592327	adenylosuccinate synthase like 1	122622	14	6.56711	6.76048	6.60751	7.37836	6.73746	6.74003
ILMN_1736178	AEBP1	Hs.439463	AE binding protein 1	165	7	6.64044	7.72328	6.68353	6.67381	6.82754	6.61686
ILMN_1803376	AEBP2	Hs.126497	AE binding protein 2	121536	12	6.9106	9.57922	6.99922	6.92719	8.64083	8.76266
ILMN_3240321	AEN	Hs.436102	apoptosis enhancing nuclease	64782	15	6.61824	6.67515	6.62031	7.56503	6.85414	6.82968
ILMN_1712944	AES	Hs.515053	amino-terminal enhancer of split	166	19	9.30991	8.24775	7.03331	7.61803	9.72062	9.03377
ILMN_2333107	AES	Hs.515053	amino-terminal enhancer of split	166	19	6.45227	6.57467	6.3834	6.5469	6.46183	6.43406
ILMN_1707958	AES	Hs.515053	amino-terminal enhancer of split	166	19	6.57305	6.5824	6.40414	6.29206	6.5843	6.38444
ILMN_1660424	AFAP1	Hs.529369	actin filament associated protein 1	60312	4	6.52403	6.67087	6.549	6.88928	6.61649	6.56123
ILMN_1701998	AFAP1	Hs.529369	actin filament associated protein 1	60312	4	9.70935	6.47805	6.67756	6.85769	7.38302	6.65289
ILMN_1651235	AFAP1	Hs.529369	actin filament associated protein 1	60312	4	6.65074	6.55891	6.70222	6.48973	6.57869	6.58217
ILMN_1694140	AFAP1L1	Hs.483793	actin filament associated protein 1-like 1	134265	5	7.51893	6.76153	6.81739	6.82292	8.46379	7.18812
ILMN_1730995	AFAP1L2	Hs.501106	actin filament associated protein 1-like 2	84632	10	6.68885	6.4567	6.52441	7.41926	6.69672	6.4833
ILMN_2404917	AFAP1L2	Hs.501106	actin filament associated protein 1-like 2	84632	10	6.47266	6.49262	6.41192	6.43508	6.52845	6.43051
ILMN_1702696	AFAR3					7.21956	6.59841	6.60612	6.87368	8.51346	6.52588
ILMN_2084562	AFARP1					8.69469	8.59817	7.25622	8.24525	9.30321	7.17578
ILMN_1769563	AFARP1					6.57176	6.39778	6.47795	6.55994	6.59373	6.6369
ILMN_1673119	AFF1	Hs.480190	AF4/FMR2 family, member 1	4299	4	6.8547	6.65603	6.91799	6.46726	6.66598	6.71142
ILMN_2129015	AFF1	Hs.480190	AF4/FMR2 family, member 1	4299	4	6.81804	6.96063	6.42578	6.70012	7.05207	6.85883
ILMN_1725889	AFF2	Hs.496911	AF4/FMR2 family, member 2	2334	X	6.57461	6.46864	6.40386	6.51502	6.43568	6.50392
ILMN_1775235	AFF3	Hs.444414	AF4/FMR2 family, member 3	3899	2	6.51648	6.34419	6.42749	6.41344	6.57391	6.57453
ILMN_1677951	AFF3	Hs.444414	AF4/FMR2 family, member 3	3899	2	6.54343	6.48955	6.44843	6.68776	6.35512	6.48139
ILMN_1708502	AFF4	Hs.519313	AF4/FMR2 family, member 4	27125	5	8.52367	7.72099	8.31569	7.63235	6.89517	7.19604
ILMN_1705447	AFG3L1					6.65647	6.65454	6.55582	6.69256	6.44041	6.63346
ILMN_1699172	AFG3L1					6.25473	6.47005	6.33592	6.42735	6.45589	6.57979
ILMN_2409898	AFG3L1					7.87733	6.93867	6.75584	6.63194	6.82259	6.64532
ILMN_2295698	AFG3L1					7.43508	6.88074	6.6081	7.03449	6.817	6.63841
ILMN_2066124	AFG3L2	Hs.726355	AFG3 ATPase family gene 3-like 2 (S. cerevisiae)	10939	18	6.5363	6.68735	6.32733	6.30015	6.43504	6.37946
ILMN_1777797	AFM	Hs.168718	afamin	173	4	6.30635	6.51226	6.41418	6.47666	6.58236	6.54016
ILMN_2095653	AFMID	Hs.558614	arylformamidase	125061	17	6.61411	7.40901	6.83054	6.7777	6.64193	6.48915
ILMN_1707551	AFMID	Hs.558614	arylformamidase	125061	17	6.75478	8.18035	6.74925	6.60174	6.87891	8.58179
ILMN_1782204	AFP	Hs.518808	alpha-fetoprotein	174	4	6.48917	6.80271	6.69772	6.79904	6.95505	7.04906
ILMN_2402766	AFTPH	Hs.655167	aftiphilin	54812	2	11.0283	10.2002	11.6033	11.0075	11.6666	11.0386
ILMN_1767722	AFTPH	Hs.655167	aftiphilin	54812	2	6.7382	6.8306	9.51667	9.15633	9.74469	9.04323
ILMN_2342841	AFTPH	Hs.655167	aftiphilin	54812	2	6.71647	6.5107	6.71543	6.36274	6.74436	6.56381
ILMN_1802631	AGA	Hs.207776	aspartylglucosaminidase	175	4	6.43607	6.53372	6.43364	6.62954	6.55716	6.42923
ILMN_2318481	AGAP1	Hs.435039	ArfGAP with GTPase domain, ankyrin repeat and PH domain 1	116987	2	6.47594	6.53262	6.46902	6.45088	6.47814	6.55698
ILMN_2245223	AGAP1	Hs.435039	ArfGAP with GTPase domain, ankyrin repeat and PH domain 1	116987	2	6.94021	8.60455	8.52527	9.23099	8.95863	10.6506
ILMN_3238543	AGAP11	Hs.511787	ankyrin repeat and GTPase domain Arf GTPase activating protein 11	119385	10	6.47312	6.73134	6.67459	6.38208	6.34103	6.5266
ILMN_1735591	AGAP2	Hs.302435	ArfGAP with GTPase domain, ankyrin repeat and PH domain 2	116986	12	6.88281	7.84901	8.30634	6.97644	7.43897	6.64496
ILMN_2362126	AGAP3	Hs.647075	ArfGAP with GTPase domain, ankyrin repeat and PH domain 3	116988	7	6.74674	6.53427	6.72905	6.72147	7.35083	6.58633
ILMN_2269136	AGAP3	Hs.647075	ArfGAP with GTPase domain, ankyrin repeat and PH domain 3	116988	7	10.6028	10.2819	8.65168	10.0098	9.934	10.1708
ILMN_3239130	AGAP6	Hs.536158	ArfGAP with GTPase domain, ankyrin repeat and PH domain 6	414189	10	6.87501	6.72138	6.76436	6.72145	7.62154	7.37782
ILMN_2120103	AGAP7	Hs.528346	ArfGAP with GTPase domain, ankyrin repeat and PH domain 7	653268	10	7.19329	6.97559	6.70586	6.78078	6.68369	6.74137
ILMN_3242883	AGAP8	Hs.536192	ArfGAP with GTPase domain, ankyrin repeat and PH domain 8	728404	10	6.6815	6.91629	6.50479	6.49168	6.53919	6.67196
ILMN_2100055	AGBL1	In multiple Geneids				6.52279	6.79016	6.72295	6.3945	6.43222	6.40844
ILMN_1887648	AGBL1	In multiple Geneids				9.38406	6.52113	9.38261	8.0619	6.878	6.98056
ILMN_1688627	AGBL2	Hs.147377	ATP/GTP binding protein-like 2	79841	11	7.26833	6.64605	6.752	8.57716	6.80177	7.06681
ILMN_1672767	AGBL3	Hs.648616	ATP/GTP binding protein-like 3	340351	7	6.59743	6.83152	6.42761	6.53682	6.93741	6.67163
ILMN_2196642	AGBL4	Hs.551844	ATP/GTP binding protein-like 4	84871	1	6.4399	7.42119	6.4709	6.43308	6.54844	6.43484
ILMN_2308689	AGBL5	Hs.138207	ATP/GTP binding protein-like 5	60509	2	6.44049	6.36106	6.38212	6.48059	6.45812	6.41513
ILMN_2290776	AGBL5	Hs.138207	ATP/GTP binding protein-like 5	60509	2	6.5518	6.55247	6.61665	6.88895	6.66938	6.6374
ILMN_1777182	AGC1					6.51111	6.47287	6.51076	6.42481	6.60486	6.31928
ILMN_1729777	AGER	Hs.534342	advanced glycosylation end product-specific receptor	177	6	6.83224	6.9336	6.67408	6.68575	7.03901	6.88795
ILMN_1690829	AGER	Hs.534342	advanced glycosylation end product-specific receptor	177	6	6.55011	6.53437	6.80278	6.96956	6.70845	6.67946
ILMN_2257015	AGER	Hs.534342	advanced glycosylation end product-specific receptor	177	6	6.72841	7.17452	6.81026	6.73744	6.89826	6.46555
ILMN_3181215	AGFG1	Hs.352962	ArfGAP with FG repeats 1	3267	2	6.54983	7.07866	6.63511	6.8	6.78141	6.73636
ILMN_3260345	AGFG1	Hs.352962	ArfGAP with FG repeats 1	3267	2	6.60432	6.69058	6.61962	6.39858	6.45497	6.6043
ILMN_1703228	AGFG2	Hs.521083	ArfGAP with FG repeats 2	3268	7	8.34422	8.76708	6.7658	9.33173	7.49835	8.62625
ILMN_1652023	AGFG2	Hs.521083	ArfGAP with FG repeats 2	3268	7	6.68386	7.74712	7.34681	7.35377	6.7062	6.74149
ILMN_2064917	AGGF1	Hs.634849	angiogenic factor with G patch and FHA domains 1	55109	5	6.51318	8.83925	6.83653	7.17025	7.22484	7.3523
ILMN_1776153	AGGF1	Hs.634849	angiogenic factor with G patch and FHA domains 1	55109	5	7.2462	6.5713	7.22664	9.21499	6.86409	6.95351
ILMN_1772645	AGK	Hs.699361	acylglycerol kinase	55750	7	7.49822	7.04693	6.58074	6.81114	7.9545	6.66285
ILMN_1775082	AGL	Hs.904	amylo-alpha-1, 6-glucosidase, 4-alpha-glucanotransferase	178	1	8.28208	6.98272	6.5547	6.79439	6.62363	6.83282
ILMN_1680343	AGL	Hs.904	amylo-alpha-1, 6-glucosidase, 4-alpha-glucanotransferase	178	1	7.55829	6.64565	7.02447	8.3513	6.64624	6.76325
ILMN_2277492	AGL	Hs.904	amylo-alpha-1, 6-glucosidase, 4-alpha-glucanotransferase	178	1	6.40937	6.27017	6.55378	6.54121	6.39775	6.37642
ILMN_2371825	AGL	Hs.904	amylo-alpha-1, 6-glucosidase, 4-alpha-glucanotransferase	178	1	6.3747	6.41032	6.51001	6.38645	6.32248	6.45057
ILMN_1717468	AGL	Hs.904	amylo-alpha-1, 6-glucosidase, 4-alpha-glucanotransferase	178	1	6.62938	6.65259	7.88612	6.62577	6.65967	6.62693
ILMN_2274377	AGL	Hs.904	amylo-alpha-1, 6-glucosidase, 4-alpha-glucanotransferase	178	1	6.74733	6.55413	6.72461	6.50452	6.55211	6.5585
ILMN_1750235	AGL	Hs.904	amylo-alpha-1, 6-glucosidase, 4-alpha-glucanotransferase	178	1	7.89849	7.87267	7.77746	8.79734	7.4418	6.83683
ILMN_1664006	AGL	Hs.904	amylo-alpha-1, 6-glucosidase, 4-alpha-glucanotransferase	178	1	6.86903	6.94459	6.91197	7.04737	6.91575	6.81119
ILMN_1707169	AGMAT	Hs.567583	agmatine ureohydrolase (agmatinase)	79814	1	6.74614	6.69019	6.29937	6.65041	6.48814	6.53325
ILMN_1779109	AGPAT1	Hs.409230	1-acylglycerol-3-phosphate O-acyltransferase 1 (lysophosphatidic acid acyltransferase, alpha)	10554	6	6.39903	6.49323	6.30924	6.58061	6.43417	6.5543
ILMN_1697790	AGPAT1	Hs.409230	1-acylglycerol-3-phosphate O-acyltransferase 1 (lysophosphatidic acid acyltransferase, alpha)	10554	6	6.80444	8.62534	6.81893	6.77237	6.60742	6.77035
ILMN_1679520	AGPAT1	Hs.409230	1-acylglycerol-3-phosphate O-acyltransferase 1 (lysophosphatidic acid acyltransferase, alpha)	10554	6	6.69107	6.67552	6.3699	6.56405	6.61578	6.50151
ILMN_1732176	AGPAT2	Hs.320151	1-acylglycerol-3-phosphate O-acyltransferase 2 (lysophosphatidic acid acyltransferase, beta)	10555	9	7.05648	8.33663	6.87952	7.56911	8.10517	7.1387
ILMN_1681081	AGPAT2	Hs.320151	1-acylglycerol-3-phosphate O-acyltransferase 2 (lysophosphatidic acid acyltransferase, beta)	10555	9	6.63504	7.04596	7.95306	7.14729	6.57625	6.78497
ILMN_2377430	AGPAT2	Hs.320151	1-acylglycerol-3-phosphate O-acyltransferase 2 (lysophosphatidic acid acyltransferase, beta)	10555	9	6.67115	7.04175	6.78712	7.56399	6.75251	7.09569
ILMN_1661373	AGPAT3	Hs.248785	1-acylglycerol-3-phosphate O-acyltransferase 3	56894	21	6.74664	6.47923	6.62344	6.60864	6.78199	7.76497
ILMN_2288175	AGPAT3	Hs.248785	1-acylglycerol-3-phosphate O-acyltransferase 3	56894	21	6.37697	6.60027	6.46482	6.54775	6.43121	6.7108
ILMN_1654010	AGPAT3	Hs.248785	1-acylglycerol-3-phosphate O-acyltransferase 3	56894	21	6.58681	6.48724	6.46096	6.54	6.60682	6.45333
ILMN_1732672	AGPAT4	Hs.353175	1-acylglycerol-3-phosphate O-acyltransferase 4 (lysophosphatidic acid acyltransferase, delta)	56895	6	7.61651	6.69024	7.55706	7.5723	7.00233	6.56987
ILMN_1730504	AGPAT4	Hs.353175	1-acylglycerol-3-phosphate O-acyltransferase 4 (lysophosphatidic acid acyltransferase, delta)	56895	6	6.47806	6.54752	6.48799	6.47921	6.74338	6.38537
ILMN_1662049	AGPAT5	Hs.624002	1-acylglycerol-3-phosphate O-acyltransferase 5 (lysophosphatidic acid acyltransferase, epsilon)	55326	8	6.41611	6.56439	6.71577	6.4981	6.55322	6.58769
ILMN_1740752	AGPAT6	In multiple Geneids				7.0516	8.22652	6.60954	6.56239	6.60005	6.92225
ILMN_1794875	AGPAT9	Hs.99196	1-acylglycerol-3-phosphate O-acyltransferase 9	84803	4	6.73094	6.95481	7.24376	7.21158	6.82274	6.65811
ILMN_1698209	AGPS	Hs.516543	alkylglycerone phosphate synthase	8540	2	6.94394	6.58804	6.69908	6.97887	6.52329	6.63659
ILMN_3307841	AGR2	Hs.530009	anterior gradient homolog 2 (Xenopus laevis)	10551	7	6.54141	6.4997	6.6244	6.57915	6.67715	6.55388
ILMN_1814151	AGR2	Hs.530009	anterior gradient homolog 2 (Xenopus laevis)	10551	7	6.66662	6.51995	6.49473	6.53916	6.83186	6.75664
ILMN_2050246	AGR3	Hs.100686	anterior gradient homolog 3 (Xenopus laevis)	155465	7	8.70521	6.68908	6.6072	7.32447	6.67219	7.12491
ILMN_1728787	AGR3	Hs.100686	anterior gradient homolog 3 (Xenopus laevis)	155465	7	6.80898	8.09003	6.87331	6.77178	6.69874	7.44049
ILMN_2234605	AGRN	In multiple Geneids				6.53613	6.86258	6.6738	7.07887	6.5965	6.64929
ILMN_1770454	AGRN	In multiple Geneids				10.1651	10.1398	9.89747	10.3242	9.72338	10.1137
ILMN_1770336	AGRP	Hs.104633	agouti related protein homolog (mouse)	181	16	6.77154	7.53526	6.7154	6.77241	6.73622	6.82715
ILMN_1714253	AGRP	Hs.104633	agouti related protein homolog (mouse)	181	16	6.64199	7.07944	7.14511	6.52553	9.02645	6.57548
ILMN_1813530	AGT	Hs.19383	angiotensinogen (serpin peptidase inhibitor, clade A, member 8)	183	1	6.48244	6.70414	8.86948	6.53477	8.80589	7.97154
ILMN_2223922	AGTPBP1	Hs.719980	ATP/GTP binding protein 1	23287	9	6.7079	6.36764	6.44327	6.49528	6.52313	6.5305
ILMN_1718071	AGTPBP1	Hs.719980	ATP/GTP binding protein 1	23287	9	8.55323	7.66577	6.53894	6.89112	6.95026	6.799
ILMN_1814327	AGTR1	Hs.477887	angiotensin II receptor, type 1	185	3	9.2777	7.71497	6.68916	9.03449	7.80403	6.72206
ILMN_2341343	AGTR1	Hs.477887	angiotensin II receptor, type 1	185	3	6.56201	7.37086	6.65637	7.55096	8.18993	7.19127
ILMN_1775634	AGTR2	Hs.405348	angiotensin II receptor, type 2	186	X	7.36935	6.6759	6.69769	6.53521	6.65718	6.62212
ILMN_1802458	AGTRAP	Hs.464438	angiotensin II receptor-associated protein	57085	1	6.52962	6.67632	6.71522	6.50547	6.65834	6.50915
ILMN_2307656	AGTRAP	Hs.464438	angiotensin II receptor-associated protein	57085	1	6.55093	6.54633	6.32488	6.25988	6.60963	6.30296
ILMN_1709796	AGXT	Hs.144567	alanine-glyoxylate aminotransferase	189	2	6.73447	6.68911	6.85939	6.57354	8.03687	6.7733
ILMN_1783963	AGXT2	Hs.34494	alanine--glyoxylate aminotransferase 2	64902	5	6.47751	6.59649	6.42601	6.54393	6.40176	6.5083
ILMN_2134801	AGXT2L1	Hs.106576	alanine-glyoxylate aminotransferase 2-like 1	64850	4	6.36837	6.44485	6.27105	6.40379	6.44504	6.33386
ILMN_1757807	AGXT2L1	Hs.106576	alanine-glyoxylate aminotransferase 2-like 1	64850	4	7.52138	6.77424	6.8802	6.53025	6.71622	6.75434
ILMN_1673529	AGXT2L2	Hs.248746	alanine-glyoxylate aminotransferase 2-like 2	85007	5	7.46425	7.57139	9.78088	8.53625	7.3788	8.69663
ILMN_1686370	AGXT2L2	Hs.248746	alanine-glyoxylate aminotransferase 2-like 2	85007	5	6.5549	6.4479	6.40657	6.49766	6.3413	6.93025
ILMN_1809139	AHCTF1	Hs.300887	AT hook containing transcription factor 1	25909	1	6.56765	6.34675	6.47494	6.3107	6.47065	6.41897
ILMN_1747504	AHCTF1	Hs.300887	AT hook containing transcription factor 1	25909	1	6.3902	6.35994	6.44071	6.47683	6.48839	6.41591
ILMN_1666679	AHCTF1	Hs.300887	AT hook containing transcription factor 1	25909	1	6.65122	6.68055	6.59739	6.58496	6.65944	6.70332
ILMN_1657862	AHCY	Hs.388004	adenosylhomocysteinase	191	20	6.62068	6.59287	9.40468	6.36696	8.9151	6.57556
ILMN_1770412	AHCYL1	Hs.725986	adenosylhomocysteinase-like 1	10768	1	6.60106	6.54341	6.69866	6.66833	6.4962	6.48078
ILMN_1712786	AHCYL2	Hs.600789	adenosylhomocysteinase-like 2	23382	7	9.76856	10.8398	10.0589	10.3122	10.5167	10.8719
ILMN_1680111	AHDC1	Hs.469280	AT hook, DNA binding motif, containing 1	27245	1	6.5163	6.54402	6.75554	6.71499	6.69636	8.76095
ILMN_1791006	AHI1	Hs.386684	Abelson helper integration site 1	54806	6	6.44194	6.44097	6.37394	6.50157	6.41849	6.44196
ILMN_1714567	AHNAK	In multiple Geneids				7.33753	6.71023	6.62094	6.81674	6.76849	6.8325
ILMN_1792495	AHNAK	In multiple Geneids				6.31653	6.63984	6.41978	6.32414	6.35048	6.4379
ILMN_1752159	AHNAK	In multiple Geneids				6.63663	7.26308	6.89937	6.52262	6.54928	6.82089
ILMN_3243156	AHNAK2	Hs.441783	AHNAK nucleoprotein 2	113146	14	6.62383	6.57401	6.60129	6.70931	6.58818	6.60007
ILMN_1812640	AHR	Hs.171189	aryl hydrocarbon receptor	196	7	6.56863	6.62239	6.5866	9.07641	6.8178	7.14344
ILMN_2162799	AHR	Hs.171189	aryl hydrocarbon receptor	196	7	8.35007	6.80807	7.83404	7.68922	7.48793	7.08202
ILMN_1782679	AHRR	In multiple Geneids				6.69161	6.4817	6.57996	6.55067	6.52485	6.43371
ILMN_1703617	AHSA1	Hs.204041	AHA1, activator of heat shock 90kDa protein ATPase homolog 1 (yeast)	10598	14	8.92933	8.74772	9.81985	8.25293	7.98629	6.69733
ILMN_1798308	AHSA2	Hs.644708	AHA1, activator of heat shock 90kDa protein ATPase homolog 2 (yeast)	130872	2	6.72822	9.43867	6.83021	6.7519	8.87817	6.55584
ILMN_1730625	AHSG	Hs.324746	alpha-2-HS-glycoprotein	197	3	6.41215	6.46041	6.49664	6.48355	6.43262	6.58695
ILMN_1696512	AHSP	Hs.274309	alpha hemoglobin stabilizing protein	51327	16	9.11097	8.59413	7.94735	6.96848	8.31503	9.55141
ILMN_2164164	AICDA	Hs.149342	activation-induced cytidine deaminase	57379	12	7.16415	7.26765	7.60484	6.94571	6.74328	6.83172
ILMN_3240117	AIDA	Hs.156625	axin interactor, dorsalization associated	64853	1	8.62394	6.71091	8.8569	7.07617	8.35023	6.82613
ILMN_1703538	AIF1	Hs.76364	allograft inflammatory factor 1	199	6	6.58909	6.73225	7.3422	6.65384	6.52703	6.80975
ILMN_1792473	AIF1	Hs.76364	allograft inflammatory factor 1	199	6	6.29165	6.54208	6.91584	6.39532	8.66069	6.64588
ILMN_1771827	AIF1	Hs.76364	allograft inflammatory factor 1	199	6	7.37186	8.12292	7.83311	9.782	6.70867	7.83067
ILMN_3246401	AIF1L	Hs.4944	allograft inflammatory factor 1-like	83543	9	8.21779	7.70179	6.9065	8.72204	9.26441	8.69314
ILMN_1770725	AIF1L	Hs.4944	allograft inflammatory factor 1-like	83543	9	6.59195	6.55131	6.5449	6.65305	6.569	6.58646
ILMN_2313821	AIFM1	Hs.424932	apoptosis-inducing factor, mitochondrion-associated, 1	9131	X	6.44902	6.81671	6.51888	7.79348	6.71747	6.652
ILMN_1717357	AIFM1	Hs.424932	apoptosis-inducing factor, mitochondrion-associated, 1	9131	X	8.08315	7.59815	8.10943	6.78857	7.02194	9.13056
ILMN_1668408	AIFM1	Hs.424932	apoptosis-inducing factor, mitochondrion-associated, 1	9131	X	7.62497	7.67809	6.84555	7.39492	7.73257	8.57496
ILMN_1667183	AIFM1	Hs.424932	apoptosis-inducing factor, mitochondrion-associated, 1	9131	X	6.4825	6.68118	6.56154	6.66427	7.63568	6.64931
ILMN_1712639	AIFM2	Hs.650680	apoptosis-inducing factor, mitochondrion-associated, 2	84883	10	6.53187	6.76023	6.65808	6.53401	6.45965	6.60977
ILMN_1704173	AIFM3	Hs.723246	apoptosis-inducing factor, mitochondrion-associated, 3	150209	22	6.44187	6.73136	6.7133	6.59148	6.63171	6.65222
ILMN_1797974	AIG1	Hs.567501	androgen-induced 1	51390	6	6.62041	6.50127	6.54439	6.5983	6.76027	6.46657
ILMN_1688625	AIM1	Hs.724262	absent in melanoma 1	202	6	6.92926	6.80157	9.2471	6.82778	7.68426	6.68251
ILMN_1776916	AIM1L	In multiple Geneids				6.35832	6.58512	6.41831	6.51436	6.59248	6.46722
ILMN_2113340	AIM1L	In multiple Geneids				6.5347	6.66745	7.27803	6.79155	6.58923	6.73173
ILMN_1669557	AIM1L	In multiple Geneids				6.41958	6.41843	6.43499	6.6667	6.37857	6.95951
ILMN_3307874	AIM1L	In multiple Geneids				6.60443	6.57033	6.55618	9.43493	6.53066	6.53818
ILMN_2214232	AIM2	Hs.281898	absent in melanoma 2	9447	1	6.52134	6.71758	6.49027	7.62657	6.56186	6.59505
ILMN_1681301	AIM2	Hs.281898	absent in melanoma 2	9447	1	6.59309	6.5277	6.64666	7.94866	6.57678	7.02555
ILMN_1673252	AIMP2	Hs.301613	aminoacyl tRNA synthetase complex-interacting multifunctional protein 2	7965	7	6.45555	6.59833	6.52355	6.58616	6.61138	6.61665
ILMN_2103841	AIP	Hs.412433	aryl hydrocarbon receptor interacting protein	9049	11	6.81625	6.73001	6.58682	6.33834	6.5986	6.6687
ILMN_2368268	AIPL1	Hs.279887	aryl hydrocarbon receptor interacting protein-like 1	23746	17	6.63879	6.68438	6.54852	6.69543	6.96821	6.48818
ILMN_2415292	AIPL1	Hs.279887	aryl hydrocarbon receptor interacting protein-like 1	23746	17	6.57358	6.6132	6.42883	6.59516	6.55354	6.5012
ILMN_1670282	AIRE	Hs.129829	autoimmune regulator	326	21	6.49302	6.47527	6.3753	6.47981	6.28748	6.62413
ILMN_2261519	AIRE	Hs.129829	autoimmune regulator	326	21	6.64153	6.43995	6.38072	6.49474	6.45397	6.45276
ILMN_1791236	AIRE	Hs.129829	autoimmune regulator	326	21	6.46633	7.67364	7.75084	8.75358	6.70059	6.79416
ILMN_1723521	AJAP1	Hs.25924	adherens junctions associated protein 1	55966	1	6.40265	6.58168	6.44677	6.35999	6.37095	6.53017
ILMN_2242299	AJAP1	Hs.25924	adherens junctions associated protein 1	55966	1	8.2168	6.5729	6.55788	7.01199	6.77586	7.01314
ILMN_2312764	AJAP1	Hs.25924	adherens junctions associated protein 1	55966	1	9.03514	6.70402	7.82533	8.86155	6.74255	7.34783
ILMN_1779965	AK1	Hs.175473	adenylate kinase 1	203	9	7.19593	7.3658	7.97154	6.45335	6.56175	6.9942
ILMN_1670542	AK2	Hs.470907	adenylate kinase 2	204	1	6.51346	6.57782	6.45251	6.38755	6.43966	6.35952
ILMN_1655645	AK2	Hs.470907	adenylate kinase 2	204	1	6.28199	6.39726	6.46491	6.53173	6.43623	6.39972
ILMN_1716053	AK2	Hs.470907	adenylate kinase 2	204	1	6.55126	6.43563	6.52384	6.40881	6.59746	6.53926
ILMN_3236458	AK2P2		adenylate kinase 2 pseudogene 2	339736	2	7.77057	6.69125	6.67096	6.63816	6.68723	7.2028
ILMN_1778173	AK3	Hs.493362	adenylate kinase 3	50808	9	6.31194	6.5524	6.57379	6.45947	6.54479	6.34254
ILMN_2338038	AK3L1					7.20101	8.69908	7.33908	6.71061	8.42773	6.64689
ILMN_1686522	AK3L1					8.1677	6.80868	6.79412	6.64778	6.71891	6.6966
ILMN_1764090	AK3L1					7.51052	8.25764	8.61964	8.97467	9.52029	6.8096
ILMN_1798249	AK3L1					6.78828	8.57019	6.6899	6.71184	6.75451	6.71737
ILMN_1656593	AK5	Hs.559718	adenylate kinase 5	26289	1	6.69393	6.59595	6.8712	6.69241	6.57826	6.60383
ILMN_2283473	AK5	Hs.559718	adenylate kinase 5	26289	1	6.24637	6.53216	6.85728	6.43348	6.44247	6.47104
ILMN_2387712	AK5	Hs.559718	adenylate kinase 5	26289	1	6.49512	6.7763	8.33822	8.23076	7.06838	8.24642
ILMN_1684305	AK7	Hs.667462	adenylate kinase 7	122481	14	6.72518	6.54709	6.30969	6.30938	6.31653	6.42214
ILMN_1712530	AKAP1	Hs.463506	A kinase (PRKA) anchor protein 1	8165	17	6.68847	6.69041	6.68591	6.58453	6.61847	6.53321
ILMN_1662598	AKAP1	Hs.463506	A kinase (PRKA) anchor protein 1	8165	17	6.67345	6.52077	6.45272	6.81217	6.77354	6.46763
ILMN_1718808	AKAP10	Hs.642676	A kinase (PRKA) anchor protein 10	11216	17	6.59096	6.54446	6.65237	6.40897	7.70712	7.94579
ILMN_1783818	AKAP11	Hs.105105	A kinase (PRKA) anchor protein 11	11215	13	6.53385	6.6983	6.76192	7.6999	6.60334	6.64534
ILMN_2293758	AKAP11	Hs.105105	A kinase (PRKA) anchor protein 11	11215	13	6.56117	6.48695	6.47334	6.42578	6.34904	6.50044
ILMN_1735539	AKAP11	Hs.105105	A kinase (PRKA) anchor protein 11	11215	13	6.96578	8.40008	6.72869	6.96332	7.18959	7.33736
ILMN_2280189	AKAP11	Hs.105105	A kinase (PRKA) anchor protein 11	11215	13	7.26658	6.6353	6.53947	6.6683	6.65874	6.72021
ILMN_1693220	AKAP11	Hs.105105	A kinase (PRKA) anchor protein 11	11215	13	8.01774	7.95796	8.12805	6.86651	6.82284	6.72996
ILMN_1684836	AKAP12	Hs.371240	A kinase (PRKA) anchor protein 12	9590	6	6.9798	6.70999	7.57012	6.48189	6.96146	7.05384
ILMN_1715532	AKAP12	Hs.371240	A kinase (PRKA) anchor protein 12	9590	6	6.94385	7.00477	6.81885	8.31467	6.65677	6.73815
ILMN_1686846	AKAP12	Hs.371240	A kinase (PRKA) anchor protein 12	9590	6	6.86584	6.60649	6.58513	6.66296	7.22782	6.76939
ILMN_2308950	AKAP12	Hs.371240	A kinase (PRKA) anchor protein 12	9590	6	6.67633	6.59637	6.86314	6.55815	7.07145	6.60991
ILMN_1709101	AKAP13	Hs.459211	A kinase (PRKA) anchor protein 13	11214	15	6.71927	6.90089	6.5359	6.48151	7.17877	6.76641
ILMN_1752247	AKAP13	Hs.459211	A kinase (PRKA) anchor protein 13	11214	15	6.70208	6.5595	6.71054	6.70414	6.51921	6.42407
ILMN_2396956	AKAP13	Hs.459211	A kinase (PRKA) anchor protein 13	11214	15	6.99753	6.3972	6.54482	6.54384	6.66636	6.43664
ILMN_1679987	AKAP14	Hs.592245	A kinase (PRKA) anchor protein 14	158798	X	6.64755	7.10486	6.62065	6.57357	6.63689	6.60061
ILMN_1673542	AKAP14	Hs.592245	A kinase (PRKA) anchor protein 14	158798	X	7.64936	6.34836	6.2087	6.51266	6.58885	6.43802
ILMN_1802537	AKAP14	Hs.592245	A kinase (PRKA) anchor protein 14	158798	X	6.50347	6.42171	6.57776	6.55527	6.5584	6.48325
ILMN_1675507	AKAP2	Hs.591908	A kinase (PRKA) anchor protein 2	11217	9	6.47197	6.74874	7.08561	6.59717	6.65546	6.61846
ILMN_1691959	AKAP2	Hs.591908	A kinase (PRKA) anchor protein 2	11217	9	6.70844	6.55943	7.77371	9.84415	6.70438	8.15053
ILMN_1737754	AKAP2	Hs.591908	A kinase (PRKA) anchor protein 2	11217	9	6.62604	6.69586	6.62285	7.36071	7.12246	6.66312
ILMN_1808905	AKAP3	Hs.98397	A kinase (PRKA) anchor protein 3	10566	12	6.72099	6.71861	6.4799	6.50245	6.59162	6.46339
ILMN_2268556	AKAP4	Hs.97633	A kinase (PRKA) anchor protein 4	8852	X	6.7122	6.6158	6.57647	6.82152	6.82448	6.55198
ILMN_2253207	AKAP4	Hs.97633	A kinase (PRKA) anchor protein 4	8852	X	6.68113	6.91452	6.57573	6.59952	6.66528	6.69502
ILMN_1734794	AKAP4	Hs.97633	A kinase (PRKA) anchor protein 4	8852	X	6.66568	6.55277	6.47976	6.53502	6.4777	6.45429
ILMN_1690818	AKAP5	Hs.656683	A kinase (PRKA) anchor protein 5	9495	14	8.48554	6.73317	8.28581	6.55997	6.58598	6.91499
ILMN_1770758	AKAP6	Hs.509083	A kinase (PRKA) anchor protein 6	9472	14	6.8512	6.56031	6.43191	6.34971	6.57095	6.33882
ILMN_2293529	AKAP7	Hs.486483	A kinase (PRKA) anchor protein 7	9465	6	6.33191	6.39693	6.4789	6.42067	6.46218	6.58759
ILMN_1703049	AKAP7	Hs.486483	A kinase (PRKA) anchor protein 7	9465	6	6.54751	6.47899	6.42158	6.50156	6.38305	6.35198
ILMN_1733690	AKAP7	Hs.486483	A kinase (PRKA) anchor protein 7	9465	6	6.45067	6.53782	6.47862	6.56526	6.5295	6.73107
ILMN_2410406	AKAP7	Hs.486483	A kinase (PRKA) anchor protein 7	9465	6	6.51702	6.43727	6.53545	6.43776	6.37626	6.40521
ILMN_1741572	AKAP8	Hs.594496	A kinase (PRKA) anchor protein 8	10270	19	6.70653	6.71106	7.04012	7.12114	6.78463	6.73057
ILMN_1768962	AKAP8L	Hs.399800	A kinase (PRKA) anchor protein 8-like	26993	19	6.50999	6.44834	6.41611	6.4056	6.54581	6.58118
ILMN_2400663	AKAP9	Hs.651221	A kinase (PRKA) anchor protein (yotiao) 9	10142	7	6.25835	6.2381	6.34635	6.34724	6.52877	6.3837
ILMN_2396691	AKAP9	Hs.651221	A kinase (PRKA) anchor protein (yotiao) 9	10142	7	6.57225	6.89011	6.52258	6.37466	6.62103	6.49279
ILMN_1802799	AKIRIN1	Hs.293563	akirin 1	79647	1	6.9283	6.48649	6.5614	6.65758	6.6684	6.52529
ILMN_1679383	AKIRIN1	Hs.293563	akirin 1	79647	1	6.75309	6.75031	8.56017	6.6166	8.80922	6.81998
ILMN_1658337	AKIRIN1	Hs.293563	akirin 1	79647	1	6.58312	6.61162	6.367	6.47088	6.64898	6.51329
ILMN_2148847	AKIRIN2	Hs.485915	akirin 2	55122	6	12.6409	12.4461	13.0853	12.4759	13.1077	12.6762
ILMN_1770673	AKNA	Hs.494895	AT-hook transcription factor	80709	9	8.86301	6.83421	6.67565	8.84264	6.558	6.61361
ILMN_2205785	AKNAD1	Hs.729441	AKNA domain containing 1	254268	1	6.71163	6.94035	6.75668	9.05268	7.67364	6.79103
ILMN_1728047	AKR1A1	Hs.474584	aldo-keto reductase family 1, member A1 (aldehyde reductase)	10327	1	12.1337	12.0189	12.4461	12.255	12.3663	12.0968
ILMN_1774938	AKR1A1	Hs.474584	aldo-keto reductase family 1, member A1 (aldehyde reductase)	10327	1	6.63489	6.86651	6.82117	7.59501	8.34983	9.2735
ILMN_2380771	AKR1A1	Hs.474584	aldo-keto reductase family 1, member A1 (aldehyde reductase)	10327	1	6.68848	6.49773	6.46713	6.58981	6.55445	6.61264
ILMN_1701731	AKR1B1	Hs.521212	aldo-keto reductase family 1, member B1 (aldose reductase)	231	7	9.52147	7.52358	9.28443	8.86948	6.97431	6.77068
ILMN_1672148	AKR1B10	Hs.116724	aldo-keto reductase family 1, member B10 (aldose reductase)	57016	7	6.57976	6.74021	6.64679	6.39867	6.53557	6.52228
ILMN_2278335	AKR1B15	Hs.729418	aldo-keto reductase family 1, member B15	441282	7	6.58629	6.47715	6.40734	6.32875	6.52729	6.57892
ILMN_1662507	AKR1C1	Hs.460260	aldo-keto reductase family 1, member C1 (dihydrodiol dehydrogenase 1; 20-alpha (3-alpha)-hydroxysteroid dehydrogenase)	1645	10	6.59797	6.39581	6.53913	6.60369	6.56942	6.52205
ILMN_1668617	AKR1C2	Hs.460260	aldo-keto reductase family 1, member C2 (dihydrodiol dehydrogenase 2; bile acid binding protein; 3-alpha hydroxysteroid dehydrogenase, type III)	1646	10	7.02604	6.59247	6.66914	6.82251	7.16336	6.73062
ILMN_1719154	AKR1C2	Hs.460260	aldo-keto reductase family 1, member C2 (dihydrodiol dehydrogenase 2; bile acid binding protein; 3-alpha hydroxysteroid dehydrogenase, type III)	1646	10	6.9121	6.62899	7.11748	6.59012	6.65041	6.9153
ILMN_1773417	AKR1C2	Hs.460260	aldo-keto reductase family 1, member C2 (dihydrodiol dehydrogenase 2; bile acid binding protein; 3-alpha hydroxysteroid dehydrogenase, type III)	1646	10	6.38448	8.51318	6.79236	6.59344	6.50296	6.74627
ILMN_2412336	AKR1C2	Hs.460260	aldo-keto reductase family 1, member C2 (dihydrodiol dehydrogenase 2; bile acid binding protein; 3-alpha hydroxysteroid dehydrogenase, type III)	1646	10	6.37481	8.7431	6.86163	6.54725	8.86644	6.69341
ILMN_3237488	AKR1C2	Hs.460260	aldo-keto reductase family 1, member C2 (dihydrodiol dehydrogenase 2; bile acid binding protein; 3-alpha hydroxysteroid dehydrogenase, type III)	1646	10	7.07242	7.51637	6.53681	6.43151	6.61931	6.36045
ILMN_1730191	AKR1C2	Hs.460260	aldo-keto reductase family 1, member C2 (dihydrodiol dehydrogenase 2; bile acid binding protein; 3-alpha hydroxysteroid dehydrogenase, type III)	1646	10	6.69998	6.56446	6.62918	6.451	6.55503	6.37646
ILMN_1713124	AKR1C3	Hs.78183	aldo-keto reductase family 1, member C3 (3-alpha hydroxysteroid dehydrogenase, type II)	8644	10	6.63751	6.57622	6.66673	6.56958	6.39876	6.58026
ILMN_1668880	AKR1C4	Hs.567245	aldo-keto reductase family 1, member C4 (chlordecone reductase; 3-alpha hydroxysteroid dehydrogenase, type I; dihydrodiol dehydrogenase 4)	1109	10	6.44151	6.76512	6.5429	6.63116	6.47547	6.55884
ILMN_1687757	AKR1C4	Hs.567245	aldo-keto reductase family 1, member C4 (chlordecone reductase; 3-alpha hydroxysteroid dehydrogenase, type I; dihydrodiol dehydrogenase 4)	1109	10	6.65246	9.45778	6.68915	6.72162	6.70274	6.88429
ILMN_3307911	AKR1CL1	Hs.282513	aldo-keto reductase family 1, member C-like 1	340811	10	6.57228	6.77673	6.65155	6.64534	6.60183	6.8404
ILMN_1685803	AKR1CL1	Hs.282513	aldo-keto reductase family 1, member C-like 1	340811	10	8.09664	7.43292	7.01314	7.61723	6.63996	6.70017
ILMN_1692661	AKR1D1	Hs.201667	aldo-keto reductase family 1, member D1 (delta 4-3-ketosteroid-5-beta-reductase)	6718	7	7.93601	6.5691	6.68724	6.65541	6.77287	7.34583
ILMN_2157277	AKR1D1	Hs.201667	aldo-keto reductase family 1, member D1 (delta 4-3-ketosteroid-5-beta-reductase)	6718	7	6.4731	6.54851	6.77699	6.7294	6.56875	6.84751
ILMN_1694985	AKR1E2	Hs.657944	aldo-keto reductase family 1, member E2	83592	10	6.51777	6.60609	7.74336	7.57884	6.54854	6.67183
ILMN_1677043	AKR7A2	Hs.571886	aldo-keto reductase family 7, member A2 (aflatoxin aldehyde reductase)	8574	1	9.40742	9.89845	7.20081	6.80453	8.22915	6.74129
ILMN_2145396	AKR7A3	Hs.6980	aldo-keto reductase family 7, member A3 (aflatoxin aldehyde reductase)	22977	1	7.88498	9.33759	7.94638	6.74748	6.8546	6.7948
ILMN_1718483	AKR7A3	Hs.6980	aldo-keto reductase family 7, member A3 (aflatoxin aldehyde reductase)	22977	1	6.59786	6.61946	7.64675	6.67344	6.36404	7.9545
ILMN_3243152	AKR7L	Hs.662342	aldo-keto reductase family 7-like	246181	1	6.61994	6.74819	6.9439	6.71877	7.85185	6.53514
ILMN_2388507	AKT1	Hs.525622	v-akt murine thymoma viral oncogene homolog 1	207	14	6.55218	6.53628	6.68958	6.55556	6.54387	6.54934
ILMN_2410909	AKT1	Hs.525622	v-akt murine thymoma viral oncogene homolog 1	207	14	6.87955	6.72936	6.62412	8.38675	6.93607	9.40883
ILMN_1748661	AKT1	Hs.525622	v-akt murine thymoma viral oncogene homolog 1	207	14	6.67277	6.84551	6.65751	8.67146	6.8125	7.1253
ILMN_1726906	AKT1S1	Hs.515542	AKT1 substrate 1 (proline-rich)	84335	19	6.93797	6.87959	9.07764	9.19516	7.25512	6.81283
ILMN_1743347	AKT2	Hs.631535	v-akt murine thymoma viral oncogene homolog 2	208	19	7.4158	6.6776	7.70217	8.0491	6.43804	7.07602
ILMN_1733598	AKT3	Hs.498292	v-akt murine thymoma viral oncogene homolog 3 (protein kinase B, gamma)	10000	1	6.70674	7.28639	6.67194	6.49307	6.75385	7.00747
ILMN_1757130	AKT3	Hs.498292	v-akt murine thymoma viral oncogene homolog 3 (protein kinase B, gamma)	10000	1	7.33384	6.78806	6.66988	6.66983	6.7186	8.38992
ILMN_2325612	AKT3	Hs.498292	v-akt murine thymoma viral oncogene homolog 3 (protein kinase B, gamma)	10000	1	7.53979	6.66987	6.84211	6.57764	7.46885	6.59437
ILMN_2325610	AKT3	Hs.498292	v-akt murine thymoma viral oncogene homolog 3 (protein kinase B, gamma)	10000	1	7.83619	7.23592	8.95189	9.6179	8.82918	6.83706
ILMN_2377240	AKTIP	Hs.380897	AKT interacting protein	64400	16	6.57897	6.55681	6.6227	6.76973	6.68738	7.22306
ILMN_1665982	AKTIP	Hs.380897	AKT interacting protein	64400	16	6.52523	8.52682	6.65752	6.52812	6.52378	6.64464
ILMN_2404657	ALAD	Hs.1227	aminolevulinate dehydratase	210	9	6.56652	6.79539	6.59547	6.45417	6.61772	6.804
ILMN_1747577	ALAD	Hs.1227	aminolevulinate dehydratase	210	9	8.04091	8.53625	7.41182	7.23904	7.39338	7.57347
ILMN_1679898	ALAD	Hs.1227	aminolevulinate dehydratase	210	9	7.5744	6.80755	7.66228	7.55912	6.83561	6.54791
ILMN_1700047	ALAS1	Hs.476308	aminolevulinate, delta-, synthase 1	211	3	6.54522	6.52152	7.32853	6.76829	6.4717	6.50858
ILMN_2385647	ALAS1	Hs.476308	aminolevulinate, delta-, synthase 1	211	3	6.70127	6.4967	6.73986	6.70809	6.6391	6.71662
ILMN_1728309	ALAS1	Hs.476308	aminolevulinate, delta-, synthase 1	211	3	6.60653	6.63117	6.56438	6.48904	6.60406	6.46444
ILMN_1708323	ALAS2	Hs.522666	aminolevulinate, delta-, synthase 2	212	X	7.83147	7.0761	7.31087	6.65178	6.64287	6.54621
ILMN_2367126	ALAS2	Hs.522666	aminolevulinate, delta-, synthase 2	212	X	6.96263	6.91904	8.28617	6.69827	6.69571	9.24649
ILMN_2271875	ALAS2	Hs.522666	aminolevulinate, delta-, synthase 2	212	X	6.58727	6.78094	6.56399	6.51792	6.7369	7.00911
ILMN_1782939	ALB	Hs.418167	albumin	213	4	10.0212	8.94613	10.5076	8.79202	10.9585	8.39854
ILMN_1682763	ALB	Hs.418167	albumin	213	4	6.63288	8.42339	6.7439	6.53398	6.88519	6.91078
ILMN_1670870	ALCAM	Hs.591293	activated leukocyte cell adhesion molecule	214	3	9.54753	9.96846	9.27944	6.83318	8.88993	6.79691
ILMN_2051381	ALDH16A1	Hs.719998	aldehyde dehydrogenase 16 family, member A1	126133	19	7.16723	6.93355	6.76198	7.34398	6.55681	7.15535
ILMN_2302716	ALDH18A1	Hs.500645	aldehyde dehydrogenase 18 family, member A1	5832	10	6.39159	6.34144	6.38115	6.5662	6.4822	6.44759
ILMN_2096372	ALDH1A1	Hs.76392	aldehyde dehydrogenase 1 family, member A1	216	9	6.36291	6.31025	6.41291	6.40319	6.31951	6.25336
ILMN_1709348	ALDH1A1	Hs.76392	aldehyde dehydrogenase 1 family, member A1	216	9	6.86409	6.63157	6.54087	6.6479	6.55257	6.77056
ILMN_1748538	ALDH1A2	Hs.643455	aldehyde dehydrogenase 1 family, member A2	8854	15	6.80213	8.18533	7.22191	8.32905	6.94678	9.40742
ILMN_2383707	ALDH1A2	Hs.643455	aldehyde dehydrogenase 1 family, member A2	8854	15	7.48884	6.88711	6.43043	6.60924	7.1089	6.68063
ILMN_1807439	ALDH1A3	Hs.459538	aldehyde dehydrogenase 1 family, member A3	220	15	7.02967	7.90588	6.72708	6.8002	6.68861	6.38475
ILMN_2139970	ALDH1A3	Hs.459538	aldehyde dehydrogenase 1 family, member A3	220	15	6.33297	6.47976	6.58486	6.21464	6.58803	6.17186
ILMN_2150894	ALDH1B1	Hs.436219	aldehyde dehydrogenase 1 family, member B1	219	9	6.95057	6.68624	6.65042	7.12377	6.8488	6.70746
ILMN_1675398	ALDH1B1	Hs.436219	aldehyde dehydrogenase 1 family, member B1	219	9	6.63388	6.51565	6.8467	6.6927	7.64745	6.75054
ILMN_1802167	ALDH1L1	Hs.434435	aldehyde dehydrogenase 1 family, member L1	10840	3	6.63073	7.01481	6.60268	6.66443	6.80179	7.26822
ILMN_1736539	ALDH1L2	Hs.42572	aldehyde dehydrogenase 1 family, member L2	160428	12	6.92529	6.83239	6.677	7.76106	7.78831	6.78786
ILMN_2182980	ALDH1L2	Hs.42572	aldehyde dehydrogenase 1 family, member L2	160428	12	6.72251	7.05122	6.67141	6.66832	7.03404	6.65161
ILMN_1793859	ALDH2	Hs.632733	aldehyde dehydrogenase 2 family (mitochondrial)	217	12	9.93938	9.8186	10.1329	10.2832	8.85123	6.89526
ILMN_1702503	ALDH3A1	Hs.531682	aldehyde dehydrogenase 3 family, member A1	218	17	6.66124	6.7326	6.96079	6.80179	6.51115	8.33877
ILMN_1667564	ALDH3A2	Hs.499886	aldehyde dehydrogenase 3 family, member A2	224	17	6.52607	6.40369	6.42798	6.4201	6.46271	6.66089
ILMN_1794825	ALDH3A2	Hs.499886	aldehyde dehydrogenase 3 family, member A2	224	17	6.77206	6.64544	6.63574	7.73955	7.15661	6.8182
ILMN_2401641	ALDH3A2	Hs.499886	aldehyde dehydrogenase 3 family, member A2	224	17	7.17599	6.6039	6.87386	6.62713	6.61396	6.78194
ILMN_1727965	ALDH3B1	Hs.523841	aldehyde dehydrogenase 3 family, member B1	221	11	6.57613	7.14184	6.44093	6.75893	6.78545	6.67769
ILMN_1728662	ALDH3B1	Hs.523841	aldehyde dehydrogenase 3 family, member B1	221	11	6.54025	6.52475	6.56814	6.4633	6.48997	6.35999
ILMN_2363880	ALDH3B2	Hs.87539	aldehyde dehydrogenase 3 family, member B2	222	11	6.61825	6.33257	6.43664	6.61281	6.60995	6.35976
ILMN_1761514	ALDH3B2	Hs.87539	aldehyde dehydrogenase 3 family, member B2	222	11	6.78067	6.67947	6.67224	6.54772	6.69137	6.51551
ILMN_1763666	ALDH3B2	Hs.87539	aldehyde dehydrogenase 3 family, member B2	222	11	6.38514	6.53574	6.44091	6.64078	6.32733	6.26787
ILMN_2244841	ALDH4A1	Hs.77448	aldehyde dehydrogenase 4 family, member A1	8659	1	6.40545	6.32799	6.29971	6.42282	6.42338	6.3765
ILMN_1656368	ALDH4A1	Hs.77448	aldehyde dehydrogenase 4 family, member A1	8659	1	6.4071	6.35391	6.30649	6.40211	6.33992	6.35337
ILMN_1696099	ALDH4A1	Hs.77448	aldehyde dehydrogenase 4 family, member A1	8659	1	6.63046	6.5998	8.62783	6.89566	6.56075	7.43912
ILMN_2406557	ALDH4A1	Hs.77448	aldehyde dehydrogenase 4 family, member A1	8659	1	6.71749	6.88252	7.06758	7.27989	6.73397	7.03762
ILMN_2372403	ALDH5A1	Hs.371723	aldehyde dehydrogenase 5 family, member A1	7915	6	6.55706	9.34784	6.5811	8.58634	6.95402	7.29037
ILMN_2372398	ALDH5A1	Hs.371723	aldehyde dehydrogenase 5 family, member A1	7915	6	7.08615	6.45758	6.72533	8.83313	6.58569	6.58884
ILMN_1785284	ALDH6A1	Hs.293970	aldehyde dehydrogenase 6 family, member A1	4329	14	7.7059	6.64579	6.65488	6.77233	7.16556	9.7055
ILMN_2096985	ALDH6A1	Hs.293970	aldehyde dehydrogenase 6 family, member A1	4329	14	6.32557	6.3772	6.5061	6.26854	6.43294	6.36011
ILMN_1687508	ALDH7A1	Hs.483239	aldehyde dehydrogenase 7 family, member A1	501	5	6.37267	6.5335	6.8163	6.33768	6.42806	6.45495
ILMN_1763461	ALDH7A1	Hs.483239	aldehyde dehydrogenase 7 family, member A1	501	5	9.43137	9.76623	10.3571	10.0923	10.2166	9.96534
ILMN_2365176	ALDH8A1	Hs.486520	aldehyde dehydrogenase 8 family, member A1	64577	6	7.86903	8.94147	6.93021	7.78108	7.04977	8.01654
ILMN_1699258	ALDH8A1	Hs.486520	aldehyde dehydrogenase 8 family, member A1	64577	6	6.41764	6.83125	7.45593	6.76564	6.6662	6.5832
ILMN_1681938	ALDH8A1	Hs.486520	aldehyde dehydrogenase 8 family, member A1	64577	6	6.35596	6.46502	6.72566	6.70788	7.05223	6.47371
ILMN_1761804	ALDH9A1	Hs.2533	aldehyde dehydrogenase 9 family, member A1	223	1	6.40963	8.75906	7.56634	6.78914	6.81427	6.65756
ILMN_1681374	ALDOA	Hs.513490	aldolase A, fructose-bisphosphate	226	16	6.4928	6.76138	6.70973	6.72485	6.71788	6.6091
ILMN_1736700	ALDOA	Hs.513490	aldolase A, fructose-bisphosphate	226	16	6.61319	8.24642	6.69043	7.82405	7.77165	6.73422
ILMN_2251253	ALDOA	Hs.513490	aldolase A, fructose-bisphosphate	226	16	6.73116	7.12017	6.7983	6.84747	7.384	6.70767
ILMN_1741148	ALDOA	Hs.513490	aldolase A, fructose-bisphosphate	226	16	10.7206	10.7656	10.6908	10.5814	9.96846	10.061
ILMN_1747716	ALDOB	Hs.530274	aldolase B, fructose-bisphosphate	229	9	6.49652	6.55806	6.57828	6.60852	6.76973	6.51813
ILMN_1755974	ALDOC	Hs.155247	aldolase C, fructose-bisphosphate	230	17	10.1084	9.65991	7.71071	7.72667	9.99663	10.2826
ILMN_1718093	ALG1	Hs.592086	asparagine-linked glycosylation 1, beta-1,4-mannosyltransferase homolog (S. cerevisiae)	56052	16	6.56223	6.63044	6.68636	7.70896	6.52404	6.49605
ILMN_3243268	ALG10	Hs.102971	asparagine-linked glycosylation 10, alpha-1,2-glucosyltransferase homolog (S. pombe)	84920	12	6.43462	6.48745	6.52055	6.72987	6.7692	6.63773
ILMN_1730304	ALG10B	In multiple Geneids				6.69508	6.44124	6.47264	6.52041	6.65283	6.56145
ILMN_1666325	ALG10B	In multiple Geneids				8.89865	9.04173	7.16426	6.72072	8.34649	8.56473
ILMN_3251482	ALG10B	In multiple Geneids				6.43945	6.69077	6.61837	6.60219	6.96815	6.67061
ILMN_1660856	ALG11	Hs.512963	asparagine-linked glycosylation 11, alpha-1,2-mannosyltransferase homolog (yeast)	440138	13	6.89305	8.5775	6.78212	8.46784	6.71125	6.78802
ILMN_2120982	ALG11	Hs.512963	asparagine-linked glycosylation 11, alpha-1,2-mannosyltransferase homolog (yeast)	440138	13	6.44869	6.52633	6.49367	6.59423	6.47072	6.51995
ILMN_1743995	ALG12	Hs.526711	asparagine-linked glycosylation 12, alpha-1,6-mannosyltransferase homolog (S. cerevisiae)	79087	22	8.06866	9.14289	8.40744	7.26522	7.74093	8.42372
ILMN_2147503	ALG13	In multiple Geneids				6.62543	6.76151	6.96698	6.71756	7.25869	6.64007
ILMN_1761456	ALG13	In multiple Geneids				10.3794	11.1776	10.0806	10.6564	9.84604	10.4187
ILMN_1743635	ALG14	Hs.408927	asparagine-linked glycosylation 14 homolog (S. cerevisiae)	199857	1	6.63327	6.41187	7.7902	6.69276	6.66325	6.46199
ILMN_2191822	ALG14	Hs.408927	asparagine-linked glycosylation 14 homolog (S. cerevisiae)	199857	1	6.75493	6.75952	6.70064	7.12156	6.60383	6.77206
ILMN_2131293	ALG1L	Hs.591299	asparagine-linked glycosylation 1-like	200810	3	6.6245	6.54489	6.46539	6.35223	6.37334	6.45497
ILMN_1782084	ALG1L	Hs.591299	asparagine-linked glycosylation 1-like	200810	3	9.34834	6.60639	6.76532	7.37243	6.56242	6.825
ILMN_1737945	ALG2	Hs.40919	asparagine-linked glycosylation 2, alpha-1,3-mannosyltransferase homolog (S. cerevisiae)	85365	9	6.73966	9.00522	6.62383	8.05321	9.39118	6.93889
ILMN_1722688	ALG2	Hs.40919	asparagine-linked glycosylation 2, alpha-1,3-mannosyltransferase homolog (S. cerevisiae)	85365	9	6.69329	6.63965	6.60015	6.55104	6.71927	6.66263
ILMN_1806845	ALG3	Hs.478481	asparagine-linked glycosylation 3, alpha-1,3- mannosyltransferase homolog (S. cerevisiae)	10195	3	6.73493	8.16193	8.72406	7.20515	6.42989	8.16288
ILMN_1711886	ALG3	Hs.478481	asparagine-linked glycosylation 3, alpha-1,3- mannosyltransferase homolog (S. cerevisiae)	10195	3	7.99843	6.98139	7.17403	6.92752	7.51804	7.79184
ILMN_1664449	ALG5	Hs.507769	asparagine-linked glycosylation 5, dolichyl-phosphate beta-glucosyltransferase homolog (S. cerevisiae)	29880	13	6.81516	6.74761	6.54791	6.90325	6.63994	7.81059
ILMN_1771411	ALG6	Hs.258501	asparagine-linked glycosylation 6, alpha-1,3-glucosyltransferase homolog (S. cerevisiae)	29929	1	6.53886	6.46809	6.48984	6.46173	6.64123	6.47312
ILMN_2365686	ALG8	Hs.503368	asparagine-linked glycosylation 8, alpha-1,3-glucosyltransferase homolog (S. cerevisiae)	79053	11	6.53518	6.6655	6.58843	6.45957	6.46222	6.64057
ILMN_2271014	ALG8	Hs.503368	asparagine-linked glycosylation 8, alpha-1,3-glucosyltransferase homolog (S. cerevisiae)	79053	11	6.91366	7.77601	7.01856	6.69493	6.60416	6.69548
ILMN_1685413	ALG8	Hs.503368	asparagine-linked glycosylation 8, alpha-1,3-glucosyltransferase homolog (S. cerevisiae)	79053	11	10.0595	10.5467	10.3079	10.2497	10.4623	10.5598
ILMN_1732809	ALG9	Hs.503850	asparagine-linked glycosylation 9, alpha-1,2-mannosyltransferase homolog (S. cerevisiae)	79796	11	8.96469	6.85159	6.67265	9.05722	8.04216	6.8943
ILMN_1753135	ALK	Hs.654469	anaplastic lymphoma receptor tyrosine kinase	238	2	6.77008	6.81988	6.65494	7.91981	6.831	8.41567
ILMN_2276750	ALKBH1	Hs.94542	alkB, alkylation repair homolog 1 (E. coli)	8846	14	7.09953	6.90042	8.6167	9.01679	7.02225	6.75633
ILMN_1758038	ALKBH1	Hs.94542	alkB, alkylation repair homolog 1 (E. coli)	8846	14	6.6191	6.97683	7.46901	7.1559	6.60855	7.32251
ILMN_2375973	ALKBH1	Hs.94542	alkB, alkylation repair homolog 1 (E. coli)	8846	14	7.17306	6.51989	7.83965	6.72226	6.78316	6.71094
ILMN_1690252	ALKBH2	Hs.374458	alkB, alkylation repair homolog 2 (E. coli)	121642	12	6.55195	7.07173	7.71044	9.14648	6.60104	6.87378
ILMN_2134062	ALKBH3	Hs.720708	alkB, alkylation repair homolog 3 (E. coli)	221120	11	6.38014	6.57864	6.55633	6.47591	6.48361	6.40202
ILMN_1805673	ALKBH4	Hs.658598	alkB, alkylation repair homolog 4 (E. coli)	54784	7	6.73082	6.42195	6.37834	6.52117	6.59551	6.44004
ILMN_1657283	ALKBH5	Hs.462392	alkB, alkylation repair homolog 5 (E. coli)	54890	17	6.57558	6.79348	6.69521	6.54673	6.56606	6.57198
ILMN_1808792	ALKBH6	Hs.71941	alkB, alkylation repair homolog 6 (E. coli)	84964	19	7.99793	8.03404	6.68386	6.50233	6.74433	7.35949
ILMN_1761764	ALKBH7	Hs.111099	alkB, alkylation repair homolog 7 (E. coli)	84266	19	6.65183	7.47965	6.85136	6.68358	6.82621	6.75801
ILMN_1779190	ALKBH8	Hs.503763	alkB, alkylation repair homolog 8 (E. coli)	91801	11	6.60024	6.38486	6.58609	6.28777	6.46162	6.34937
ILMN_1796946	ALLC	Hs.97899	allantoicase	55821	2	6.47525	6.46246	6.4906	6.59889	6.4452	6.52361
ILMN_1784583	ALLC	Hs.97899	allantoicase	55821	2	6.68218	6.65889	9.05387	6.75257	6.55276	6.67188
ILMN_1681046	ALLC	Hs.97899	allantoicase	55821	2	6.52871	6.53373	6.73443	6.38518	6.64403	6.52447
ILMN_1709474	ALMS1	Hs.184720	Alstrom syndrome 1	7840	2	7.5956	6.89245	6.81477	6.55557	7.65406	7.02772
ILMN_3237132	ALMS1P	Hs.278983	Alstrom syndrome 1 pseudogene	200420	2	7.53612	9.84504	9.00161	8.2216	8.19043	7.56767
ILMN_1713731	ALOX12	Hs.654431	arachidonate 12-lipoxygenase	239	17	6.55695	7.11212	7.78877	6.53282	6.68315	7.72099
ILMN_1692332	ALOX12B	Hs.136574	arachidonate 12-lipoxygenase, 12R type	242	17	6.52915	6.46539	6.41256	7.04094	6.46083	6.42509
ILMN_2137544	ALOX12P2	Hs.378695	arachidonate 12-lipoxygenase pseudogene 2	245	17	6.78518	6.79097	6.98294	6.53176	6.61427	6.77305
ILMN_1735987	ALOX12P2	Hs.378695	arachidonate 12-lipoxygenase pseudogene 2	245	17	7.66762	6.66201	6.54739	6.57367	6.72415	6.54073
ILMN_1676042	ALOX15	Hs.73809	arachidonate 15-lipoxygenase	246	17	6.75032	6.90076	7.22573	6.69904	7.52823	6.73208
ILMN_1783443	ALOX15	Hs.73809	arachidonate 15-lipoxygenase	246	17	6.70373	6.65893	6.86426	8.06377	9.08803	6.99016
ILMN_1729320	ALOX15	Hs.73809	arachidonate 15-lipoxygenase	246	17	6.62357	6.59162	6.77175	6.78897	6.76629	6.64132
ILMN_2403534	ALOX15	Hs.73809	arachidonate 15-lipoxygenase	246	17	6.62619	6.84935	6.61217	6.43154	6.97342	7.39865
ILMN_2276904	ALOX15B	Hs.111256	arachidonate 15-lipoxygenase, type B	247	17	6.52313	6.44769	6.53631	6.72383	6.56178	6.55174
ILMN_1751975	ALOX15B	Hs.111256	arachidonate 15-lipoxygenase, type B	247	17	6.63234	6.57453	7.23	6.57568	6.69117	6.68396
ILMN_2393149	ALOX15B	Hs.111256	arachidonate 15-lipoxygenase, type B	247	17	7.66471	8.9657	8.16833	7.30919	8.43222	8.02582
ILMN_1680996	ALOX5	Hs.89499	arachidonate 5-lipoxygenase	240	10	6.52936	6.4491	6.79668	6.51648	6.50866	6.60067
ILMN_1792150	ALOX5	Hs.89499	arachidonate 5-lipoxygenase	240	10	8.98096	7.47806	7.88002	8.00972	7.39574	6.62057
ILMN_1651466	ALOX5	Hs.89499	arachidonate 5-lipoxygenase	240	10	6.60341	6.61524	6.73776	6.73608	7.41202	6.92743
ILMN_1797875	ALOX5AP	Hs.507658	arachidonate 5-lipoxygenase-activating protein	241	13	6.57524	6.62137	6.58425	6.4918	6.28633	6.35508
ILMN_1678255	ALOXE3	In multiple Geneids				7.53698	8.95824	7.5561	6.65038	6.77429	6.76977
ILMN_1752669	ALPI	Hs.37009	alkaline phosphatase, intestinal	248	2	9.08713	7.50346	6.79229	7.59684	7.41675	9.23263
ILMN_2078697	ALPK1	Hs.652825	alpha-kinase 1	80216	4	6.49799	6.59161	6.70885	6.71964	6.57696	6.51244
ILMN_1811238	ALPK2	Hs.628152	alpha-kinase 2	115701	18	6.71001	6.42995	6.5936	6.60525	6.56246	6.33287
ILMN_1734630	ALPK3	Hs.459183	alpha-kinase 3	57538	15	6.68174	6.5724	6.98778	7.03851	6.81475	6.55532
ILMN_1701603	ALPL	Hs.75431	alkaline phosphatase, liver/bone/kidney	249	1	6.52709	6.59814	6.541	6.89221	6.67885	6.6151
ILMN_1693789	ALPP	Hs.284255	alkaline phosphatase, placental	250	2	6.64212	6.57588	7.74271	6.72885	7.4025	6.72417
ILMN_1801851	ALPPL2	Hs.333509	alkaline phosphatase, placental-like 2	251	2	7.52753	8.67407	9.22808	9.44068	9.11593	9.22776
ILMN_1750256	ALS2	In multiple Geneids				6.54729	7.16906	6.63343	8.13261	6.71951	6.63392
ILMN_1700596	ALS2CL	In multiple Geneids				6.87913	6.66763	6.55158	8.77694	7.68117	7.93601
ILMN_1702322	ALS2CL	In multiple Geneids				6.5419	6.54906	6.44121	6.71903	6.31577	6.52099
ILMN_1690636	ALS2CL	In multiple Geneids				6.64094	6.63526	6.66128	6.79862	6.56541	6.45188
ILMN_1792449	ALS2CR11	In multiple Geneids				6.606	6.73029	6.45544	6.54306	6.38084	6.3647
ILMN_1765674	ALS2CR12	In multiple Geneids				7.09269	6.7869	6.569	6.80898	6.71696	6.66921
ILMN_1787314	ALS2CR14		amyotrophic lateral sclerosis 2 (juvenile) chromosome region, candidate 14	65068	2	7.63744	9.43008	7.65883	6.75792	8.62994	6.66113
ILMN_1663897	ALS2CR16	In multiple Geneids				6.61152	6.60007	7.9152	6.73777	6.66205	6.92646
ILMN_1800958	ALS2CR4					8.46684	6.76827	6.9161	6.7645	6.5702	7.41229
ILMN_1760889	ALS2CR8	In multiple Geneids				6.46352	6.57793	6.59319	6.55311	6.68742	6.49364
ILMN_3236443	ALX1	Hs.41683	ALX homeobox 1	8092	12	9.07818	9.3407	9.23099	9.8997	10.364	9.70935
ILMN_2191902	ALX3	Hs.669953	ALX homeobox 3	257	1	6.66182	6.50199	6.52268	6.50895	6.64316	6.65326
ILMN_1729325	ALX3	Hs.669953	ALX homeobox 3	257	1	7.28758	8.38219	6.68836	8.08779	9.07373	6.81235
ILMN_1803384	ALX4	Hs.436055	ALX homeobox 4	60529	11	6.584	6.79813	6.9352	6.77699	6.51165	7.45846
ILMN_1797432	AMAC1	Hs.514814	acyl-malonyl condensing enzyme 1	146861	17	6.55175	6.91409	6.457	6.89985	6.52058	6.56279
ILMN_1794728	AMAC1L1	In multiple Geneids				6.66816	7.35025	7.08944	8.19695	6.7886	6.62157
ILMN_1715988	AMAC1L2	Hs.458397	acyl-malonyl condensing enzyme 1-like 2	83650	8	6.95046	8.69248	7.80296	7.46698	6.63712	8.96957
ILMN_1713315	AMAC1L2	Hs.458397	acyl-malonyl condensing enzyme 1-like 2	83650	8	7.75945	6.97521	6.53808	7.71831	8.62088	6.74287
ILMN_2194619	AMAC1L2	Hs.458397	acyl-malonyl condensing enzyme 1-like 2	83650	8	9.64572	7.51262	7.87503	6.98612	7.14847	6.8532
ILMN_3246673	AMAC1L3	In multiple Geneids				7.74113	9.5708	7.95713	6.74774	6.70619	7.93082
ILMN_1759670	AMACR	Hs.508343	alpha-methylacyl-CoA racemase	23600	5	6.71141	9.05063	6.72984	7.19551	6.97267	7.1011
ILMN_2367172	AMACR	Hs.508343	alpha-methylacyl-CoA racemase	23600	5	6.57206	6.42232	6.6247	6.53362	6.50229	6.45848
ILMN_1792741	AMACR	Hs.508343	alpha-methylacyl-CoA racemase	23600	5	6.67835	8.04342	6.7531	6.67181	8.72491	7.60614
ILMN_1794384	AMBN	Hs.272396	ameloblastin (enamel matrix protein)	258	4	6.40992	6.48565	6.35897	6.61681	6.51458	6.56002
ILMN_1688019	AMBN	Hs.272396	ameloblastin (enamel matrix protein)	258	4	6.40085	6.68622	6.62494	6.79213	6.7395	6.62102
ILMN_1751092	AMBN	Hs.272396	ameloblastin (enamel matrix protein)	258	4	6.61553	6.77507	6.67845	6.73977	6.4977	6.76089
ILMN_1697611	AMBN	Hs.272396	ameloblastin (enamel matrix protein)	258	4	7.04641	8.57135	8.17671	7.69491	7.45578	6.78591
ILMN_1695446	AMBP	Hs.436911	alpha-1-microglobulin/bikunin precursor	259	9	6.7157	6.57182	6.51959	6.56071	6.78129	6.95999
ILMN_1662681	AMBRA1	Hs.654644	autophagy/beclin-1 regulator 1	55626	11	6.81465	6.93903	6.7054	6.64519	6.71136	6.57991
ILMN_1788462	AMD1	Hs.159118	adenosylmethionine decarboxylase 1	262	6	6.71247	6.64583	6.83371	6.42929	6.58443	6.4692
ILMN_1667994	AMD1	Hs.159118	adenosylmethionine decarboxylase 1	262	6	11.5006	11.5753	11.8386	11.3373	11.9741	11.6801
ILMN_1788239	AMDHD1	Hs.424907	amidohydrolase domain containing 1	144193	12	7.12471	6.45243	7.66275	6.56299	6.50341	6.62623
ILMN_1695759	AMDHD2	Hs.728841	amidohydrolase domain containing 2	51005	16	8.67861	8.83608	6.73343	6.78359	6.84467	8.23401
ILMN_2397406	AMELX	Hs.654436	amelogenin, X-linked	265	X	6.5635	6.53755	6.48669	6.66212	6.95214	6.73167
ILMN_1727258	AMELY	Hs.1238	amelogenin, Y-linked	266	Y	6.5709	6.52966	6.67861	7.0877	8.07449	6.66171
ILMN_1723116	AMFR	Hs.295137	autocrine motility factor receptor	267	16	6.84454	7.23735	7.02338	7.97479	6.90845	7.94157
ILMN_1666258	AMFR	Hs.295137	autocrine motility factor receptor	267	16	9.30106	6.84304	6.76561	6.67223	6.53307	6.54006
ILMN_1660995	AMH	Hs.112432	anti-Mullerian hormone	268	19	6.49816	6.45173	6.32789	6.52778	6.50828	6.81933
ILMN_1736412	AMHR2	Hs.659889	anti-Mullerian hormone receptor, type II	269	12	6.90186	6.56315	6.56648	6.5054	6.57288	6.55476
ILMN_1778723	AMICA1	In multiple Geneids				8.97419	6.88733	6.84334	7.22949	8.31254	6.97764
ILMN_1765460	AMIGO1	Hs.726479	adhesion molecule with Ig-like domain 1	57463	1	6.8377	8.05858	7.60288	6.99747	8.12687	6.65178
ILMN_1725896	AMIGO2	Hs.121520	adhesion molecule with Ig-like domain 2	347902	12	6.66242	6.45084	6.51564	6.60042	6.61341	6.48988
ILMN_1738233	AMIGO3	Hs.567903	adhesion molecule with Ig-like domain 3	386724	3	6.61696	6.75893	6.70008	7.92727	6.47396	7.96975
ILMN_1670506	AMMECR1	Hs.656243	Alport syndrome, mental retardation, midface hypoplasia and elliptocytosis chromosomal region gene 1	9949	X	6.54673	8.37736	9.35871	6.92439	6.73314	7.44519
ILMN_1779374	AMMECR1	Hs.656243	Alport syndrome, mental retardation, midface hypoplasia and elliptocytosis chromosomal region gene 1	9949	X	6.79712	6.69057	6.78488	6.70634	6.80265	6.54235
ILMN_2394242	AMMECR1	Hs.656243	Alport syndrome, mental retardation, midface hypoplasia and elliptocytosis chromosomal region gene 1	9949	X	8.97877	6.66253	6.76298	7.58489	8.17352	6.70329
ILMN_1727023	AMMECR1L	Hs.546449	AMME chromosomal region gene 1-like	83607	2	7.7069	7.06334	6.51999	6.8595	6.70372	6.53474
ILMN_1683901	AMN	Hs.534494	amnionless homolog (mouse)	81693	14	9.01679	6.85576	6.86896	7.826	7.45593	6.71321
ILMN_1750880	AMN1	Hs.585084	antagonist of mitotic exit network 1 homolog (S. cerevisiae)	196394	12	6.52887	6.73513	6.63417	6.52559	7.97723	6.63282
ILMN_1792409	AMOT	Hs.528051	angiomotin	154796	X	6.78149	10.1526	7.8719	6.7148	7.35415	6.68103
ILMN_1748141	AMOTL1	Hs.503594	angiomotin like 1	154810	11	6.75461	6.73483	6.62431	6.53581	6.98307	6.72142
ILMN_1778788	AMOTL2	In multiple Geneids				6.74766	6.53472	6.68039	6.59903	6.67718	6.73825
ILMN_1759312	AMPD1	Hs.89570	adenosine monophosphate deaminase 1	270	1	6.61488	6.16283	6.40514	6.52804	6.49059	6.53255
ILMN_1701589	AMPD2	Hs.82927	adenosine monophosphate deaminase 2	271	1	6.39989	6.6174	6.59655	6.40518	6.47381	6.32048
ILMN_1696830	AMPD2	Hs.82927	adenosine monophosphate deaminase 2	271	1	6.61293	6.46448	6.45458	6.50305	6.65098	6.44872
ILMN_1786899	AMPD2	Hs.82927	adenosine monophosphate deaminase 2	271	1	6.52391	6.43222	6.64606	6.44933	6.43597	6.4302
ILMN_1774447	AMPD3	Hs.501890	adenosine monophosphate deaminase 3	272	11	6.60118	6.60617	6.6226	6.69272	6.67675	6.51674
ILMN_1660854	AMPD3	Hs.501890	adenosine monophosphate deaminase 3	272	11	7.18054	6.5661	6.60766	6.84871	6.7472	6.59229
ILMN_1665307	AMPD3	Hs.501890	adenosine monophosphate deaminase 3	272	11	6.63314	6.59389	6.68974	6.60773	6.63822	6.57605
ILMN_1731223	AMPD3	Hs.501890	adenosine monophosphate deaminase 3	272	11	8.19667	6.77439	6.97949	6.85868	6.56184	7.48368
ILMN_1685834	AMPH	Hs.592182	amphiphysin	273	7	7.3845	6.57566	6.589	7.13549	6.8088	6.47042
ILMN_1725297	AMPH	Hs.592182	amphiphysin	273	7	6.55717	6.76648	6.67849	6.61113	6.53445	7.21158
ILMN_1665331	AMT	Hs.102	aminomethyltransferase	275	3	6.4934	7.47427	6.5918	6.67745	6.63129	6.81102
ILMN_1713927	AMTN	Hs.453069	amelotin	401138	4	6.46375	6.39705	6.60162	6.49462	6.70852	6.40859
ILMN_1797796	AMY1A	Hs.655232	amylase, alpha 1A (salivary)	276	1	6.91922	6.76625	6.91671	6.75343	6.91265	6.59541
ILMN_2294762	AMY1A	Hs.655232	amylase, alpha 1A (salivary)	276	1	6.45107	6.52007	6.5665	6.84262	6.53233	6.34922
ILMN_2408219	AMY1A	Hs.655232	amylase, alpha 1A (salivary)	276	1	6.27899	6.51784	6.38494	6.59101	6.3634	6.42955
ILMN_2094262	AMY1B	Hs.599274	amylase, alpha 1B (salivary)	277	1	6.92638	6.65516	6.61567	7.40977	6.48889	8.13081
ILMN_2094261	AMY1B	Hs.599274	amylase, alpha 1B (salivary)	277	1	7.15579	7.0857	6.79093	6.3532	6.79199	6.8735
ILMN_1726327	AMY1B	Hs.599274	amylase, alpha 1B (salivary)	277	1	7.03726	6.59061	6.90832	6.86532	6.57438	8.98996
ILMN_1663313	AMY1C	Hs.655232	amylase, alpha 1C (salivary)	278	1	7.7801	9.73792	9.4697	10.1899	9.80172	10.5627
ILMN_1719031	AMY2A	Hs.654437	amylase, alpha 2A (pancreatic)	279	1	6.49056	6.88016	6.65643	7.14618	6.55835	6.57277
ILMN_2131123	AMY2A	Hs.654437	amylase, alpha 2A (pancreatic)	279	1	6.883	6.71891	6.63544	7.41478	6.61674	6.72957
ILMN_1801303	AMY2A	Hs.654437	amylase, alpha 2A (pancreatic)	279	1	6.69313	6.67408	6.5907	6.61046	6.6923	6.80852
ILMN_1751102	AMY2A	Hs.654437	amylase, alpha 2A (pancreatic)	279	1	6.72121	6.84684	7.13017	7.43258	7.63444	7.09061
ILMN_1694882	AMY2B	Hs.484588	amylase, alpha 2B (pancreatic)	280	1	6.53827	7.23195	8.17942	6.81097	6.68312	6.84027
ILMN_2073157	AMY2B	Hs.484588	amylase, alpha 2B (pancreatic)	280	1	6.55913	6.60594	6.56973	6.52397	6.7772	6.94922
ILMN_1785742	AMZ1	Hs.42221	archaelysin family metallopeptidase 1	155185	7	6.65718	6.49362	6.57501	6.64193	6.51497	6.49851
ILMN_2309549	AMZ2	Hs.293560	archaelysin family metallopeptidase 2	51321	17	6.82396	6.4029	6.31222	6.61104	6.44584	6.50208
ILMN_1801606	AMZ2	Hs.293560	archaelysin family metallopeptidase 2	51321	17	6.56292	6.69529	6.46422	7.94668	6.96674	6.58462
ILMN_1664435	ANAPC1	Hs.436527	anaphase promoting complex subunit 1	64682	2	7.59209	7.59446	6.97383	7.04042	8.25902	6.9221
ILMN_1804812	ANAPC1	Hs.436527	anaphase promoting complex subunit 1	64682	2	6.6802	6.67036	6.53348	6.66783	6.68943	6.64766
ILMN_1659553	ANAPC1	Hs.436527	anaphase promoting complex subunit 1	64682	2	8.88245	9.68227	6.85225	6.5941	8.49543	7.28428
ILMN_1770378	ANAPC10	Hs.480876	anaphase promoting complex subunit 10	10393	4	10.5706	9.77189	10.8927	10.6412	10.9246	10.2467
ILMN_2343563	ANAPC11	Hs.534456	anaphase promoting complex subunit 11	51529	17	6.70054	6.45497	6.49153	6.50042	6.52225	6.54158
ILMN_1726281	ANAPC11	Hs.534456	anaphase promoting complex subunit 11	51529	17	6.70414	6.56769	6.65454	6.56379	6.50653	6.45947
ILMN_1753773	ANAPC11	Hs.534456	anaphase promoting complex subunit 11	51529	17	7.84165	9.00259	8.31662	8.10281	8.9245	9.8721
ILMN_1722102	ANAPC11	Hs.534456	anaphase promoting complex subunit 11	51529	17	6.64667	6.47756	6.48659	6.75296	6.44941	6.34111
ILMN_1674988	ANAPC11	Hs.534456	anaphase promoting complex subunit 11	51529	17	6.69716	6.83273	6.82221	6.63463	6.65347	6.58654
ILMN_1793894	ANAPC13	Hs.106909	anaphase promoting complex subunit 13	25847	3	6.65692	6.60049	7.12593	7.12623	7.3306	6.68808
ILMN_1733096	ANAPC2	Hs.533262	anaphase promoting complex subunit 2	29882	9	6.55791	8.39854	7.00972	6.93867	6.76258	6.61905
ILMN_1813243	ANAPC2	Hs.533262	anaphase promoting complex subunit 2	29882	9	6.73139	6.65162	6.62972	6.73748	6.58101	6.63482
ILMN_1802973	ANAPC4	Hs.152173	anaphase promoting complex subunit 4	29945	4	6.45147	6.45531	6.50802	6.66447	6.53858	6.55946
ILMN_1723177	ANAPC5	Hs.7101	anaphase promoting complex subunit 5	51433	12	6.51218	6.6135	6.63758	6.81016	6.71809	6.51831
ILMN_2199284	ANAPC7	Hs.719935	anaphase promoting complex subunit 7	51434	12	6.34323	6.53503	6.48891	6.31985	6.50916	6.46106
ILMN_1696974	ANG	Hs.283749	angiogenin, ribonuclease, RNase A family, 5	283	14	6.97342	7.52508	6.97969	8.33903	6.64441	6.90769
ILMN_1760727	ANG	Hs.283749	angiogenin, ribonuclease, RNase A family, 5	283	14	9.45695	8.57459	8.72204	7.20135	7.99092	9.44802
ILMN_1665871	ANGEL1	Hs.497448	angel homolog 1 (Drosophila)	23357	14	6.87339	7.03151	6.59329	8.63825	6.74517	6.83259
ILMN_1736340	ANGEL2	Hs.157078	angel homolog 2 (Drosophila)	90806	1	6.44178	6.48318	6.4146	6.38678	6.70988	6.4274
ILMN_1677723	ANGPT1	Hs.369675	angiopoietin 1	284	8	6.61914	6.69108	6.69383	6.59265	6.67253	7.14618
ILMN_2086890	ANGPT1	Hs.369675	angiopoietin 1	284	8	7.0755	8.47442	9.50679	6.86857	8.62394	7.65711
ILMN_3250067	ANGPT2	Hs.583870	angiopoietin 2	285	8	6.53103	6.61052	6.66231	6.62416	6.6737	6.53115
ILMN_3250879	ANGPT2	Hs.583870	angiopoietin 2	285	8	7.46188	6.66397	6.4885	6.65622	6.79564	6.69375
ILMN_1774207	ANGPT2	Hs.583870	angiopoietin 2	285	8	6.25679	6.57258	6.56194	6.36436	6.49041	6.42061
ILMN_1758443	ANGPT4	In multiple Geneids				6.44849	6.41635	6.44962	6.54249	6.35761	6.53107
ILMN_1669773	ANGPTL1	Hs.591474	angiopoietin-like 1	9068	1	6.41826	6.65079	6.66474	6.68583	6.67785	6.61788
ILMN_2145501	ANGPTL1	Hs.591474	angiopoietin-like 1	9068	1	6.47722	6.43379	6.36774	6.4282	6.40373	6.50233
ILMN_1772612	ANGPTL2	Hs.653262	angiopoietin-like 2	23452	9	6.69015	6.51034	6.56272	6.51835	6.51257	6.40016
ILMN_1695193	ANGPTL3	Hs.209153	angiopoietin-like 3	27329	1	6.69798	6.70739	6.63237	7.098	8.20931	6.848
ILMN_2143220	ANGPTL3	Hs.209153	angiopoietin-like 3	27329	1	6.69901	7.73277	6.70154	9.33114	6.74179	8.46561
ILMN_1674376	ANGPTL4	In multiple Geneids				6.52545	6.52988	6.7603	6.63369	6.88066	6.5845
ILMN_2386444	ANGPTL4	In multiple Geneids				9.81809	9.41838	9.51835	7.52741	10.3857	10.0212
ILMN_1707727	ANGPTL4	In multiple Geneids				6.61751	6.57744	6.57515	6.39113	6.65437	6.53015
ILMN_2166696	ANGPTL5	In multiple Geneids				6.62637	6.8601	6.59562	6.57567	6.77462	6.76985
ILMN_1725518	ANGPTL6	Hs.712850	angiopoietin-like 6	83854	19	7.00804	7.10703	7.65546	6.58605	6.7672	7.82376
ILMN_1813361	ANGPTL7	Hs.146559	angiopoietin-like 7	10218	1	6.55901	6.58129	6.43151	6.56928	6.47423	6.63185
ILMN_2317186	ANK1	Hs.654438	ankyrin 1, erythrocytic	286	8	6.71879	6.43369	6.44232	6.40353	6.22664	6.43915
ILMN_1684694	ANK1	Hs.654438	ankyrin 1, erythrocytic	286	8	6.55562	6.51724	6.72273	6.79813	6.65406	6.64541
ILMN_1776363	ANK2	Hs.620557	ankyrin 2, neuronal	287	4	9.30852	7.11154	6.7812	6.6801	6.4955	6.67767
ILMN_1652729	ANK2	Hs.620557	ankyrin 2, neuronal	287	4	6.50686	6.50836	6.41113	6.76554	6.49093	6.4685
ILMN_1661875	ANK3	Hs.499725	ankyrin 3, node of Ranvier (ankyrin G)	288	10	8.91299	9.86834	7.73345	8.90279	7.89008	6.93511
ILMN_2390609	ANK3	Hs.499725	ankyrin 3, node of Ranvier (ankyrin G)	288	10	6.70655	6.53209	8.51	7.03352	6.76048	6.91526
ILMN_1651943	ANK3	Hs.499725	ankyrin 3, node of Ranvier (ankyrin G)	288	10	6.86195	7.22736	6.70256	9.12638	7.294	8.06072
ILMN_2112829	ANKAR	Hs.60772	ankyrin and armadillo repeat containing	150709	2	6.67392	6.66062	6.50618	6.36545	6.61061	6.52486
ILMN_2112834	ANKAR	Hs.60772	ankyrin and armadillo repeat containing	150709	2	6.67635	7.0493	6.75882	6.703	6.62924	6.82744
ILMN_1813139	ANKDD1A	Hs.207157	ankyrin repeat and death domain containing 1A	348094	15	6.73763	6.64888	6.47416	6.54391	6.58025	6.47463
ILMN_1811239	ANKFN1	Hs.673040	ankyrin-repeat and fibronectin type III domain containing 1	162282	17	6.82514	6.38176	6.51574	6.40249	6.38127	6.61152
ILMN_1794470	ANKFY1	Hs.696087	ankyrin repeat and FYVE domain containing 1	51479	17	6.33803	6.32624	6.26111	6.34884	6.66648	6.40459
ILMN_1801464	ANKFY1	Hs.696087	ankyrin repeat and FYVE domain containing 1	51479	17	6.60849	6.59936	7.12027	6.6617	6.45595	6.52276
ILMN_1735364	ANKFY1	Hs.696087	ankyrin repeat and FYVE domain containing 1	51479	17	6.66646	6.68746	6.75064	6.64538	6.52872	6.46
ILMN_1660778	ANKH	Hs.156727	ankylosis, progressive homolog (mouse)	56172	5	6.60545	6.65373	7.39109	8.80228	6.88981	7.15568
ILMN_1692080	ANKH	Hs.156727	ankylosis, progressive homolog (mouse)	56172	5	6.38051	6.64345	6.62272	6.56807	6.72637	6.54106
ILMN_1765091	ANKHD1	Hs.594084	ankyrin repeat and KH domain containing 1	54882	5	10.402	10.0708	10.7712	10.4478	10.6403	10.3769
ILMN_2341382	ANKHD1	Hs.594084	ankyrin repeat and KH domain containing 1	54882	5	6.8004	7.5719	7.21189	9.07279	6.79898	6.89145
ILMN_1778304	ANKHD1	Hs.594084	ankyrin repeat and KH domain containing 1	54882	5	7.09508	6.48714	6.55229	6.53785	6.55587	7.19767
ILMN_1766560	ANKHD1-EIF4EBP3	Hs.594084	ANKHD1-EIF4EBP3 readthrough	404734	5	6.56437	6.45774	6.83456	6.45953	6.45292	6.45572
ILMN_3241218	ANKIB1	Hs.83293	ankyrin repeat and IBR domain containing 1	54467	7	7.10433	6.42093	6.74704	6.54504	6.64342	6.55711
ILMN_1797873	ANKK1	Hs.448473	ankyrin repeat and kinase domain containing 1	255239	11	6.53086	6.46135	6.43401	6.81046	6.57584	6.52107
ILMN_3243457	ANKLE1	Hs.721610	ankyrin repeat and LEM domain containing 1	126549	19	6.55687	6.74543	6.70947	7.03569	6.52079	6.63345
ILMN_3249608	ANKLE2	Hs.654628	ankyrin repeat and LEM domain containing 2	23141	12	6.72577	6.65136	6.74552	6.54586	6.73015	6.77015
ILMN_1675483	ANKMY1	Hs.656615	ankyrin repeat and MYND domain containing 1	51281	2	6.91002	7.43743	6.76459	6.99699	8.358	8.74104
ILMN_2251062	ANKMY1	Hs.656615	ankyrin repeat and MYND domain containing 1	51281	2	6.81227	6.58856	6.55344	6.55354	6.56257	6.55534
ILMN_1799369	ANKMY1	Hs.656615	ankyrin repeat and MYND domain containing 1	51281	2	6.67239	6.62709	6.51621	6.65066	6.50139	6.49032
ILMN_1784292	ANKMY2	Hs.157378	ankyrin repeat and MYND domain containing 2	57037	7	6.42005	6.48436	6.52864	6.5945	6.53433	6.43966
ILMN_1687351	ANKRA2	Hs.239154	ankyrin repeat, family A (RFXANK-like), 2	57763	5	8.16889	8.83272	9.50466	10.2375	9.61917	9.88454
ILMN_2185563	ANKRA2	Hs.239154	ankyrin repeat, family A (RFXANK-like), 2	57763	5	6.5041	7.56306	6.61212	6.67084	6.65349	6.44642
ILMN_1716264	ANKRD1	Hs.448589	ankyrin repeat domain 1 (cardiac muscle)	27063	10	6.47126	8.60697	8.39719	6.82307	6.63536	7.57049
ILMN_1711828	ANKRD10	Hs.525163	ankyrin repeat domain 10	55608	13	6.73635	6.63925	6.63989	6.42341	6.78004	6.67583
ILMN_2115218	ANKRD10	Hs.525163	ankyrin repeat domain 10	55608	13	6.66035	6.62742	7.24092	6.63012	6.47724	6.67521
ILMN_2108709	ANKRD11	Hs.335003	ankyrin repeat domain 11	29123	16	6.50084	6.7343	6.51951	6.51001	6.47873	6.708
ILMN_1690465	ANKRD11	Hs.335003	ankyrin repeat domain 11	29123	16	6.99493	6.70722	6.96098	6.53106	7.27105	6.6421
ILMN_1661833	ANKRD12	Hs.464585	ankyrin repeat domain 12	23253	18	8.53798	9.56882	7.19869	6.82781	6.99864	6.70562
ILMN_1689908	ANKRD13A	Hs.528703	ankyrin repeat domain 13A	88455	12	6.72857	6.50286	7.1402	7.46438	6.79188	6.82454
ILMN_1794070	ANKRD13B	Hs.662164	ankyrin repeat domain 13B	124930	17	9.18119	9.27579	10.1552	10.2367	9.19562	10.3701
ILMN_2148507	ANKRD13C	Hs.105016	ankyrin repeat domain 13C	81573	1	6.60989	6.74079	6.70381	6.73168	6.62416	6.51677
ILMN_1660183	ANKRD13D	Hs.438673	ankyrin repeat domain 13 family, member D	338692	11	7.19137	6.73841	6.5776	6.69104	7.52439	6.65387
ILMN_1667830	ANKRD13D	Hs.438673	ankyrin repeat domain 13 family, member D	338692	11	6.67588	6.59904	6.7921	6.6424	6.43733	6.74204
ILMN_1790351	ANKRD13D	Hs.438673	ankyrin repeat domain 13 family, member D	338692	11	6.68144	7.6999	6.68703	6.55122	6.73759	6.77696
ILMN_1807112	ANKRD13D	Hs.438673	ankyrin repeat domain 13 family, member D	338692	11	6.86297	8.8308	7.02822	6.46018	8.26587	9.26221
ILMN_1672356	ANKRD13D	Hs.438673	ankyrin repeat domain 13 family, member D	338692	11	7.36221	6.97187	8.37858	9.44691	7.36145	8.26042
ILMN_1662902	ANKRD13D	Hs.438673	ankyrin repeat domain 13 family, member D	338692	11	6.57809	6.55752	6.54635	6.60342	6.42535	6.40272
ILMN_1675435	ANKRD16	Hs.289828	ankyrin repeat domain 16	54522	10	6.91854	7.11674	9.90937	8.94393	9.53099	9.04717
ILMN_1659156	ANKRD16	Hs.289828	ankyrin repeat domain 16	54522	10	6.60087	6.72034	6.73026	6.86456	7.64482	6.54746
ILMN_2353431	ANKRD16	Hs.289828	ankyrin repeat domain 16	54522	10	6.71385	8.52767	6.87496	6.52963	6.45427	6.85612
ILMN_1787064	ANKRD17	Hs.644997	ankyrin repeat domain 17	26057	4	8.89787	6.88553	10.2832	8.63467	10.0405	6.79087
ILMN_2406335	ANKRD17	Hs.644997	ankyrin repeat domain 17	26057	4	6.81097	6.71317	6.8821	6.72538	6.66294	6.61771
ILMN_1712019	ANKRD17	Hs.644997	ankyrin repeat domain 17	26057	4	6.60675	6.83016	6.45181	6.64671	6.62121	6.68128
ILMN_3190486	ANKRD18A	In multiple Geneids				6.39277	6.43006	7.58687	6.59367	6.47811	6.65053
ILMN_3255211	ANKRD18A	In multiple Geneids				6.5204	7.14856	6.85904	8.37236	6.71263	7.81441
ILMN_3192974	ANKRD18B	In multiple Geneids				8.69593	6.59104	6.48837	6.58821	6.5181	6.73829
ILMN_3233098	ANKRD18B	In multiple Geneids				6.84242	8.70668	6.53019	6.64996	6.47279	7.90463
ILMN_1666221	ANKRD19					6.63158	6.49037	6.42986	6.39873	6.38107	6.46736
ILMN_1682547	ANKRD2	Hs.73708	ankyrin repeat domain 2 (stretch responsive muscle)	26287	10	6.75323	7.39913	6.95665	7.32777	6.587	6.96461
ILMN_1747839	ANKRD20A1	Hs.632671	ankyrin repeat domain 20 family, member A1	84210	9	6.83407	6.49339	7.52741	6.85072	7.35175	6.99216
ILMN_1679184	ANKRD20A1	Hs.632671	ankyrin repeat domain 20 family, member A1	84210	9	7.06895	6.62713	6.79916	6.6768	6.496	6.76785
ILMN_2215824	ANKRD20A1	Hs.632671	ankyrin repeat domain 20 family, member A1	84210	9	6.85172	8.20664	6.58317	6.55322	6.84362	6.60398
ILMN_1670452	ANKRD20A1	Hs.632671	ankyrin repeat domain 20 family, member A1	84210	9	6.71354	6.86637	7.33809	6.59204	6.7109	6.7142
ILMN_3244353	ANKRD20A2	Hs.632663	ankyrin repeat domain 20 family, member A2	441430	9	6.31768	6.46302	6.42817	6.75253	6.46037	6.45478
ILMN_2289424	ANKRD20A3	Hs.632663	ankyrin repeat domain 20 family, member A3	441425	9	6.3558	6.56274	6.66525	6.55397	6.40376	6.52352
ILMN_2398211	ANKRD20A3	Hs.632663	ankyrin repeat domain 20 family, member A3	441425	9	6.95486	7.19642	7.04184	6.7661	7.04329	6.79309
ILMN_3240529	ANKRD20A4	In multiple Geneids				6.59121	6.58764	6.80663	6.80056	6.73011	6.65787
ILMN_3307747	ANKRD20B		ankyrin repeat domain 20B	389002	2	6.69767	6.52858	6.67186	6.33169	6.57974	6.81845
ILMN_1680631	ANKRD20B		ankyrin repeat domain 20B	389002	2	6.58855	6.62896	6.58356	6.44689	6.57866	6.53286
ILMN_2181867	ANKRD20B		ankyrin repeat domain 20B	389002	2	6.36635	6.50469	6.46983	6.40957	6.68137	6.45879
ILMN_1757147	ANKRD20B		ankyrin repeat domain 20B	389002	2	6.35586	6.40481	6.45069	6.63098	6.41326	6.40114
ILMN_1671812	ANKRD21					6.85977	6.53434	6.72199	6.50743	6.58555	8.35078
ILMN_1799848	ANKRD22	Hs.217484	ankyrin repeat domain 22	118932	10	6.64685	6.76756	6.44659	6.67935	6.74962	7.00233
ILMN_2132599	ANKRD22	Hs.217484	ankyrin repeat domain 22	118932	10	9.96107	9.26986	9.08179	10.1125	8.72139	9.19024
ILMN_2227338	ANKRD23	Hs.643430	ankyrin repeat domain 23	200539	2	6.64342	6.90072	6.83984	6.96354	7.06701	7.927
ILMN_1747151	ANKRD23	Hs.643430	ankyrin repeat domain 23	200539	2	7.4113	6.68509	6.60296	6.66459	6.97493	6.904
ILMN_1768202	ANKRD24	Hs.197872	ankyrin repeat domain 24	170961	19	6.82237	9.71234	6.84071	6.81326	7.08975	6.72839
ILMN_2101368	ANKRD24	Hs.197872	ankyrin repeat domain 24	170961	19	6.50977	6.38898	6.46148	6.63904	6.52321	6.57481
ILMN_1740161	ANKRD26	Hs.361041	ankyrin repeat domain 26	22852	10	7.83279	6.56318	6.91114	6.64128	6.62613	6.79285
ILMN_1794063	ANKRD27	Hs.59236	ankyrin repeat domain 27 (VPS9 domain)	84079	19	7.95975	6.67868	8.32504	8.13806	6.64152	8.9248
ILMN_1697594	ANKRD28	Hs.335239	ankyrin repeat domain 28	23243	3	6.6446	7.71651	7.43354	7.10307	6.86622	8.52465
ILMN_2232520	ANKRD28	Hs.335239	ankyrin repeat domain 28	23243	3	6.76641	6.93873	6.6184	6.69569	6.67989	6.63737
ILMN_2075643	ANKRD29	Hs.374774	ankyrin repeat domain 29	147463	18	6.59518	6.43497	6.46198	6.39778	6.44314	6.39674
ILMN_1749338	ANKRD29	Hs.374774	ankyrin repeat domain 29	147463	18	7.19791	8.63356	6.71432	6.54888	6.62839	6.72486
ILMN_1756727	ANKRD30A	Hs.373787	ankyrin repeat domain 30A	91074	10	7.76992	6.68067	7.35718	6.97079	6.83781	8.25126
ILMN_1813607	ANKRD30A	Hs.373787	ankyrin repeat domain 30A	91074	10	6.27105	6.61327	6.41361	6.46276	6.36571	6.45657
ILMN_1796059	ANKRD30A	Hs.373787	ankyrin repeat domain 30A	91074	10	6.34586	6.48351	6.33323	6.54513	6.46989	6.48205
ILMN_1730678	ANKRD30B	Hs.567889	ankyrin repeat domain 30B	374860	18	6.60387	9.25763	7.12934	8.71869	9.18655	8.61385
ILMN_1708056	ANKRD31	Hs.482533	ankyrin repeat domain 31	256006	5	7.98733	7.15794	6.60909	6.54722	7.0761	7.29714
ILMN_2214278	ANKRD32	Hs.657315	ankyrin repeat domain 32	84250	5	6.44278	6.73484	6.57853	6.53516	6.42289	6.62865
ILMN_1805985	ANKRD32	Hs.657315	ankyrin repeat domain 32	84250	5	7.14511	6.87056	6.98438	7.41799	7.70401	6.63351
ILMN_1667748	ANKRD33	Hs.433492	ankyrin repeat domain 33	341405	12	6.74159	6.57456	7.97778	6.57067	6.92883	6.7524
ILMN_2119793	ANKRD34A	Hs.620591	ankyrin repeat domain 34A	284615	1	6.77468	6.89039	6.90359	8.18429	7.62453	7.33236
ILMN_1655766	ANKRD34B	Hs.519404	ankyrin repeat domain 34B	340120	5	6.54086	6.59797	6.3715	6.3499	6.34996	6.41426
ILMN_1758215	ANKRD34C	Hs.531231	ankyrin repeat domain 34C	390616	15	6.72129	6.91456	8.38992	6.79275	6.61599	8.06949
ILMN_2145153	ANKRD35	Hs.710624	ankyrin repeat domain 35	148741	1	9.1756	9.66822	9.74469	9.24053	9.2946	9.03247
ILMN_1798006	ANKRD35	Hs.710624	ankyrin repeat domain 35	148741	1	8.24754	6.83931	6.56415	6.82068	6.84193	6.65435
ILMN_2382431	ANKRD36	Hs.541894	ankyrin repeat domain 36	375248	2	6.44236	6.46659	6.47948	6.33866	6.48332	6.40144
ILMN_1750459	ANKRD36	Hs.541894	ankyrin repeat domain 36	375248	2	7.18216	6.69739	6.60537	6.52526	6.44363	6.74373
ILMN_1686523	ANKRD36	Hs.541894	ankyrin repeat domain 36	375248	2	6.62641	6.7298	7.37131	6.78982	6.60086	6.61473
ILMN_2280568	ANKRD36	Hs.541894	ankyrin repeat domain 36	375248	2	6.5239	6.49605	6.62797	6.61569	6.33584	6.5115
ILMN_1780806	ANKRD36B	Hs.532921	ankyrin repeat domain 36B	57730	2	8.18603	6.6026	7.53406	6.85374	7.1328	6.68468
ILMN_2189614	ANKRD36B	Hs.532921	ankyrin repeat domain 36B	57730	2	6.6467	6.95448	6.56772	6.59441	6.62029	6.57226
ILMN_1756417	ANKRD37	Hs.508154	ankyrin repeat domain 37	353322	4	6.62569	6.29851	6.38804	6.56829	6.57195	6.69525
ILMN_1776936	ANKRD38					6.64359	9.08759	6.67844	6.7217	6.85395	8.37339
ILMN_1710979	ANKRD39	Hs.709507	ankyrin repeat domain 39	51239	2	6.76731	9.07919	8.67003	6.78797	6.98168	6.74365
ILMN_1758846	ANKRD40	Hs.463426	ankyrin repeat domain 40	91369	17	10.1604	10.0241	9.743	9.9259	10.188	9.82304
ILMN_1751744	ANKRD41					6.53206	6.80111	6.69331	7.226	6.68869	8.73692
ILMN_2091590	ANKRD41					6.41326	6.53104	6.59501	6.6537	6.54699	6.67606
ILMN_1676605	ANKRD42	Hs.503438	ankyrin repeat domain 42	338699	11	6.5411	6.40507	6.48834	6.47479	6.40459	6.43264
ILMN_1779882	ANKRD43	Hs.13308	ankyrin repeat domain 43	134548	5	7.03627	6.81434	6.63179	6.64573	6.63858	6.73442
ILMN_1755049	ANKRD44	Hs.432706	ankyrin repeat domain 44	91526	2	6.59769	7.75881	6.57879	6.49406	7.32688	6.74167
ILMN_2059844	ANKRD44	Hs.432706	ankyrin repeat domain 44	91526	2	6.38212	6.62031	6.33738	6.27378	6.49212	6.54153
ILMN_1733716	ANKRD45	Hs.130054	ankyrin repeat domain 45	339416	1	6.68271	6.57402	6.67573	6.64436	6.56237	7.76022
ILMN_1712298	ANKRD46	Hs.530199	ankyrin repeat domain 46	157567	8	6.41633	6.53063	6.712	6.56262	6.69194	6.39663
ILMN_1755588	ANKRD47					8.65303	6.74881	7.49984	7.01146	6.68781	7.99687
ILMN_1669259	ANKRD49	Hs.29052	ankyrin repeat domain 49	54851	11	10.7783	10.4394	10.811	10.6462	10.4877	9.87468
ILMN_1728957	ANKRD5	Hs.70903	ankyrin repeat domain 5	63926	20	6.52754	6.39979	6.45173	6.65592	6.58274	6.39331
ILMN_1793466	ANKRD5	Hs.70903	ankyrin repeat domain 5	63926	20	6.83479	7.21807	6.7082	6.40726	7.17992	6.68011
ILMN_2367300	ANKRD5	Hs.70903	ankyrin repeat domain 5	63926	20	6.83904	6.70346	6.49011	7.10662	6.62444	8.84004
ILMN_2226304	ANKRD50	Hs.480694	ankyrin repeat domain 50	57182	4	6.55909	6.5417	6.35157	6.39771	6.54493	6.5823
ILMN_3244029	ANKRD52	Hs.524506	ankyrin repeat domain 52	283373	12	7.97369	6.91312	6.84464	6.82736	7.2851	6.67079
ILMN_1772660	ANKRD53	Hs.512744	ankyrin repeat domain 53	79998	2	7.66732	6.80486	9.66443	9.11136	9.6902	8.42463
ILMN_1766309	ANKRD54	Hs.135259	ankyrin repeat domain 54	129138	22	6.5536	6.69185	6.50287	6.67765	6.631	6.6649
ILMN_2341724	ANKRD55	Hs.436214	ankyrin repeat domain 55	79722	5	6.56011	6.43069	6.39999	6.48747	6.37251	6.45261
ILMN_2072045	ANKRD56	Hs.257292	ankyrin repeat domain 56	345079	4	6.69564	6.8287	6.74309	6.60849	6.62216	6.96798
ILMN_1724040	ANKRD57	Hs.355455	ankyrin repeat domain 57	65124	2	6.48207	6.60915	6.51257	6.52851	6.43764	6.44955
ILMN_1692849	ANKRD58	Hs.355223	ankyrin repeat domain 58	347454	X	6.73809	6.85474	6.81891	8.40744	6.39986	7.28091
ILMN_1698159	ANKRD6	Hs.702213	ankyrin repeat domain 6	22881	6	6.6087	7.29172	7.05324	6.77538	6.61607	6.53031
ILMN_2178587	ANKRD6	Hs.702213	ankyrin repeat domain 6	22881	6	6.81678	6.57109	8.18326	7.13934	8.30665	6.67167
ILMN_2354930	ANKRD7	Hs.729340	ankyrin repeat domain 7	56311	7	7.55438	7.9254	8.90376	7.26425	7.90007	7.1504
ILMN_1779951	ANKRD7	Hs.729340	ankyrin repeat domain 7	56311	7	6.59519	6.46706	6.59053	6.58988	6.73018	6.64659
ILMN_1675937	ANKRD9	Hs.432945	ankyrin repeat domain 9	122416	14	7.13088	7.85593	7.91951	6.85625	7.5682	6.70349
ILMN_2048607	ANKRD9	Hs.432945	ankyrin repeat domain 9	122416	14	6.53425	7.54592	6.46373	6.50367	6.49826	6.7373
ILMN_1813669	ANKS1A	Hs.656492	ankyrin repeat and sterile alpha motif domain containing 1A	23294	6	7.09163	7.14776	6.63603	7.32674	7.05648	6.55292
ILMN_1758392	ANKS1B	Hs.506458	ankyrin repeat and sterile alpha motif domain containing 1B	56899	12	6.65035	6.75823	6.70937	8.59021	6.80579	6.45109
ILMN_1696131	ANKS1B	Hs.506458	ankyrin repeat and sterile alpha motif domain containing 1B	56899	12	6.70936	7.01043	7.12623	6.67473	6.57807	6.73781
ILMN_2340974	ANKS1B	Hs.506458	ankyrin repeat and sterile alpha motif domain containing 1B	56899	12	6.85284	7.22837	6.61978	6.53165	6.66632	6.49939
ILMN_1751636	ANKS3	Hs.654859	ankyrin repeat and sterile alpha motif domain containing 3	124401	16	6.82177	6.64779	6.72133	6.75458	6.8093	7.80546
ILMN_2199658	ANKS4B	Hs.115959	ankyrin repeat and sterile alpha motif domain containing 4B	257629	16	6.56345	6.83546	6.7247	6.58951	7.55129	6.76112
ILMN_1735108	ANKS6	Hs.406890	ankyrin repeat and sterile alpha motif domain containing 6	203286	9	8.24697	6.42289	6.76985	6.89814	6.52683	7.72267
ILMN_1677487	ANKZF1	Hs.437647	ankyrin repeat and zinc finger domain containing 1	55139	2	9.30321	7.98758	9.14353	8.83638	7.89822	7.23452
ILMN_2273796	ANKZF1	Hs.437647	ankyrin repeat and zinc finger domain containing 1	55139	2	6.7494	6.71584	6.58482	6.85254	6.6089	6.83612
ILMN_2370692	ANKZF1	Hs.437647	ankyrin repeat and zinc finger domain containing 1	55139	2	6.74428	6.64871	7.17983	6.88615	8.54071	6.82173
ILMN_1739645	ANLN	Hs.62180	anillin, actin binding protein	54443	7	6.44286	6.45009	6.49955	6.5709	6.53667	6.412
ILMN_3237961	ANO1	Hs.503074	anoctamin 1, calcium activated chloride channel	55107	11	6.70092	6.51469	6.59732	6.78892	8.15826	6.80742
ILMN_1767111	ANO10	Hs.656657	anoctamin 10	55129	3	6.49508	7.37056	8.0185	7.04379	6.56711	6.67239
ILMN_3248094	ANO2	Hs.148970	anoctamin 2	57101	12	6.72426	6.6584	7.05754	6.93057	6.7346	6.59207
ILMN_3240765	ANO3	Hs.91791	anoctamin 3	63982	11	6.62907	6.7139	6.67213	6.71572	6.642	7.19998
ILMN_2228215	ANO4	Hs.58785	anoctamin 4	121601	12	6.4589	6.51244	6.38839	6.7107	6.48166	6.52321
ILMN_1690154	ANO5	Hs.154329	anoctamin 5	203859	11	6.39163	6.47854	6.38894	6.53352	6.52308	6.43565
ILMN_1674941	ANO6	Hs.505339	anoctamin 6	196527	12	6.82503	6.72397	6.78153	6.85538	6.89157	6.50543
ILMN_1675423	ANO7	Hs.163909	anoctamin 7	50636	2	6.64059	6.85599	6.5595	6.6239	6.62988	6.65484
ILMN_1683824	ANO7	Hs.163909	anoctamin 7	50636	2	8.27415	8.62562	6.78188	7.125	6.98347	6.50827
ILMN_1732948	ANO7	Hs.163909	anoctamin 7	50636	2	6.53352	6.43679	6.50344	6.51465	6.39466	6.36264
ILMN_1709124	ANO8	Hs.590990	anoctamin 8	57719	19	6.73325	6.62738	6.63842	6.61652	6.8351	6.55385
ILMN_1762629	ANO9	Hs.501622	anoctamin 9	338440	11	6.99283	8.15894	8.43627	8.70558	8.73294	9.07562
ILMN_1769259	ANO9	Hs.501622	anoctamin 9	338440	11	6.62504	7.10576	7.35981	6.42754	6.73545	7.58576
ILMN_1798679	ANO9	Hs.501622	anoctamin 9	338440	11	6.37389	6.43664	6.53517	6.51998	6.42783	6.56153
ILMN_1807945	ANP32A	Hs.458747	acidic (leucine-rich) nuclear phosphoprotein 32 family, member A	8125	15	7.33007	6.66613	8.78972	6.66563	9.17959	6.70683
ILMN_1684293	ANP32B	Hs.494604	acidic (leucine-rich) nuclear phosphoprotein 32 family, member B	10541	9	6.97407	6.72479	8.62088	6.66016	6.71097	6.56644
ILMN_2151412	ANP32C	Hs.661161	acidic (leucine-rich) nuclear phosphoprotein 32 family, member C	23520	4	6.4956	6.69565	6.41158	6.61493	6.51462	6.43385
ILMN_1655868	ANP32C	Hs.661161	acidic (leucine-rich) nuclear phosphoprotein 32 family, member C	23520	4	6.65253	6.77857	7.85891	6.63314	6.70871	6.81904
ILMN_1728191	ANP32D	Hs.532658	acidic (leucine-rich) nuclear phosphoprotein 32 family, member D	23519	12	8.16093	7.64152	6.71546	6.34608	6.60423	6.67884
ILMN_1684923	ANP32E	Hs.656466	acidic (leucine-rich) nuclear phosphoprotein 32 family, member E	81611	1	6.69782	6.96531	7.6583	6.90048	6.97176	6.59861
ILMN_1763837	ANPEP	Hs.1239	alanyl (membrane) aminopeptidase	290	15	6.56622	8.18764	6.91693	6.77891	6.71419	6.95486
ILMN_1887731	ANRIL					6.89422	8.05999	6.88536	7.74762	6.7794	7.06712
ILMN_1670379	ANTXR1	Hs.165859	anthrax toxin receptor 1	84168	2	6.55906	6.5773	6.65315	6.54757	6.70557	6.57609
ILMN_1811877	ANTXR1	Hs.165859	anthrax toxin receptor 1	84168	2	6.96945	7.61693	6.95448	7.46871	8.01252	6.69849
ILMN_2387995	ANTXR1	Hs.165859	anthrax toxin receptor 1	84168	2	6.68984	7.64614	6.84961	6.67065	6.71731	7.14192
ILMN_1780894	ANTXR1	Hs.165859	anthrax toxin receptor 1	84168	2	6.72564	6.47865	7.14866	7.40335	7.08344	7.91289
ILMN_1812926	ANTXR2	Hs.162963	anthrax toxin receptor 2	118429	4	6.57937	6.49613	6.42801	6.61173	6.52088	6.54446
ILMN_1668044	ANTXRL	Hs.538515	anthrax toxin receptor-like	195977	10	6.58409	6.50819	6.89591	6.64485	8.3023	7.88123
ILMN_1668566	ANUBL1	Hs.89029	AN1, ubiquitin-like, homolog (Xenopus laevis)	93550	10	6.3237	6.4721	6.47787	6.55384	6.61979	6.46891
ILMN_2184184	ANXA1	Hs.494173	annexin A1	301	9	6.61397	6.48474	6.43073	6.38212	6.55222	6.58561
ILMN_1699421	ANXA10	Hs.188401	annexin A10	11199	4	6.72936	7.0122	6.84145	6.57655	6.71239	6.58992
ILMN_2380494	ANXA11	Hs.530291	annexin A11	311	10	6.535	6.59715	6.43188	6.27924	6.48572	6.45626
ILMN_1685170	ANXA11	Hs.530291	annexin A11	311	10	6.4856	6.48657	6.64734	6.4366	6.55192	6.42875
ILMN_1807003	ANXA11	Hs.530291	annexin A11	311	10	6.93884	6.64528	6.51664	6.51435	6.74119	7.10654
ILMN_2412490	ANXA13	Hs.181107	annexin A13	312	8	6.65347	6.65411	6.57224	6.95119	6.36945	6.62754
ILMN_1737612	ANXA13	Hs.181107	annexin A13	312	8	6.84284	6.62871	6.56235	6.77895	6.67448	6.5175
ILMN_1799243	ANXA13	Hs.181107	annexin A13	312	8	6.56507	6.75223	6.51442	6.4718	6.51971	6.40341
ILMN_1711899	ANXA2	Hs.511605	annexin A2	302	15	6.65745	8.77155	6.72063	6.56697	6.6439	6.58829
ILMN_1755937	ANXA2	Hs.511605	annexin A2	302	15	6.70946	6.62861	6.54149	6.79043	6.88853	6.61609
ILMN_2409167	ANXA2	Hs.511605	annexin A2	302	15	6.69882	6.66488	7.29255	6.88873	6.73113	9.24797
ILMN_1698100	ANXA2P1	Hs.546235	annexin A2 pseudogene 1	303	4	6.47263	8.21067	8.44027	6.86538	6.74843	7.26952
ILMN_2041101	ANXA2P1	Hs.546235	annexin A2 pseudogene 1	303	4	6.9993	6.8299	7.02492	6.68966	6.75533	6.91883
ILMN_3235632	ANXA2P2	Hs.534301	annexin A2 pseudogene 2	304	9	9.61082	6.85556	10.0796	8.88707	11.5769	8.13958
ILMN_1798372	ANXA2P3	Hs.591361	annexin A2 pseudogene 3	305	10	6.60824	7.42923	6.85953	7.10501	6.9352	8.90163
ILMN_1694548	ANXA3	Hs.480042	annexin A3	306	4	6.45672	6.49198	6.71204	6.59226	6.56635	6.68542
ILMN_1711408	ANXA4	Hs.422986	annexin A4	307	2	6.37302	6.5422	6.54418	6.36635	6.37357	6.46396
ILMN_1741003	ANXA5	Hs.480653	annexin A5	308	4	7.54881	6.67976	8.8835	7.73776	6.67951	6.71867
ILMN_2326591	ANXA6	Hs.412117	annexin A6	309	5	6.45894	6.35922	6.48792	6.58649	6.63123	8.59817
ILMN_1678612	ANXA6	Hs.412117	annexin A6	309	5	7.27381	6.592	6.7076	7.49461	6.87412	7.3788
ILMN_1662322	ANXA7	Hs.631827	annexin A7	310	10	6.51989	6.61304	6.3473	6.48036	6.81007	6.67997
ILMN_1703791	ANXA7	Hs.631827	annexin A7	310	10	6.44075	6.25988	6.33225	6.39181	6.2087	6.27275
ILMN_1778087	ANXA8	Hs.535306	annexin A8	653145	10	6.76422	6.80792	6.7454	6.85714	6.62578	7.5533
ILMN_2095610	ANXA8	Hs.535306	annexin A8	653145	10	6.6062	6.43301	6.52695	6.58312	6.65495	6.44591
ILMN_3242004	ANXA8L1	In multiple Geneids				6.58668	6.59305	6.72999	6.70622	6.90482	6.63513
ILMN_2186983	ANXA8L2	In multiple Geneids				6.72344	6.7198	6.67832	6.65939	6.61284	6.56066
ILMN_2217601	ANXA9	Hs.728894	annexin A9	8416	1	6.3956	6.37817	6.50575	6.3426	6.40934	6.44132
ILMN_1709820	AOAH	Hs.488007	acyloxyacyl hydrolase (neutrophil)	313	7	6.57185	6.48638	6.44661	6.44935	6.44361	6.4931
ILMN_1799863	AOC2	Hs.143102	amine oxidase, copper containing 2 (retina-specific)	314	17	6.75201	7.1171	7.70567	7.5334	7.37382	6.75283
ILMN_1741431	AOC2	Hs.143102	amine oxidase, copper containing 2 (retina-specific)	314	17	6.92344	7.73257	6.77424	6.78762	7.46188	7.99843
ILMN_2405185	AOC2	Hs.143102	amine oxidase, copper containing 2 (retina-specific)	314	17	7.7894	6.7924	6.94262	6.817	6.7181	7.2537
ILMN_1782086	AOC3	Hs.198241	amine oxidase, copper containing 3 (vascular adhesion protein 1)	8639	17	6.47119	7.93421	6.68421	6.47646	6.74971	6.7112
ILMN_1813840	AOF2					6.78479	6.4777	6.46734	6.55082	6.41215	6.60138
ILMN_1767113	AOX1	Hs.406238	aldehyde oxidase 1	316	2	6.42025	6.68912	6.54229	6.46922	6.50819	6.54471
ILMN_1789676	AOX2P	Hs.148269	aldehyde oxidase 2 pseudogene	344454	2	6.78445	7.9234	6.59364	6.47596	6.70484	6.65328
ILMN_2387505	AP1B1	Hs.368794	adaptor-related protein complex 1, beta 1 subunit	162	22	6.51058	6.47777	6.54549	6.75097	6.5333	6.40323
ILMN_1781983	AP1B1	Hs.368794	adaptor-related protein complex 1, beta 1 subunit	162	22	7.06441	6.66617	6.99741	6.77933	7.80566	6.76119
ILMN_2399627	AP1G1	Hs.461253	adaptor-related protein complex 1, gamma 1 subunit	164	16	7.69145	8.00392	9.49367	8.13497	7.16289	9.19207
ILMN_2399622	AP1G1	Hs.461253	adaptor-related protein complex 1, gamma 1 subunit	164	16	10.0098	6.95695	9.76623	7.85891	10.0779	9.33456
ILMN_2276598	AP1G2	Hs.343244	adaptor-related protein complex 1, gamma 2 subunit	8906	14	6.39127	6.53643	6.48025	6.39962	6.69098	6.46791
ILMN_1754179	AP1G2	Hs.343244	adaptor-related protein complex 1, gamma 2 subunit	8906	14	8.41248	6.87539	6.85327	8.93127	7.5956	6.6457
ILMN_1805247	AP1GBP1					6.51527	6.45874	6.57038	6.50852	6.47827	6.5865
ILMN_2415467	AP1GBP1					6.46829	7.01761	6.82506	7.03121	6.85841	6.53784
ILMN_1754738	AP1M1	Hs.71040	adaptor-related protein complex 1, mu 1 subunit	8907	19	6.51928	6.79039	7.79286	7.45258	7.46258	6.66898
ILMN_1705861	AP1M2	Hs.18894	adaptor-related protein complex 1, mu 2 subunit	10053	19	6.65877	6.53394	6.82626	6.74586	6.55757	8.12272
ILMN_1751345	AP1S1	Hs.489365	adaptor-related protein complex 1, sigma 1 subunit	1174	7	8.71786	7.44575	7.75715	6.89675	6.53978	6.64686
ILMN_1712806	AP1S1	Hs.489365	adaptor-related protein complex 1, sigma 1 subunit	1174	7	9.52753	10.1286	6.62559	8.03432	7.76293	6.70793
ILMN_2316173	AP1S1	Hs.489365	adaptor-related protein complex 1, sigma 1 subunit	1174	7	6.43409	6.54315	6.4359	6.48963	6.30328	6.3515
ILMN_1766411	AP1S2	Hs.653504	adaptor-related protein complex 1, sigma 2 subunit	8905	X	6.6563	6.61844	8.09242	6.79952	6.97209	7.30592
ILMN_2120273	AP1S2	Hs.653504	adaptor-related protein complex 1, sigma 2 subunit	8905	X	6.57292	6.53678	6.45358	6.59333	6.35471	6.39281
ILMN_1768610	AP1S3	Hs.632555	adaptor-related protein complex 1, sigma 3 subunit	130340	2	7.34359	6.66855	6.62604	6.55532	6.7659	6.99608
ILMN_1815306	AP2A1	Hs.467125	adaptor-related protein complex 2, alpha 1 subunit	160	19	6.67116	6.66209	6.58107	6.40198	6.69815	6.52917
ILMN_2359211	AP2A1	Hs.467125	adaptor-related protein complex 2, alpha 1 subunit	160	19	6.3675	6.59427	6.61396	6.50594	6.64393	6.68292
ILMN_1673108	AP2A1	Hs.467125	adaptor-related protein complex 2, alpha 1 subunit	160	19	6.61253	6.6503	6.57729	7.4565	6.59487	6.661
ILMN_1803779	AP2A2	Hs.19121	adaptor-related protein complex 2, alpha 2 subunit	161	11	6.86213	6.56249	6.90553	6.46711	7.5313	6.80189
ILMN_1681998	AP2B1	Hs.514819	adaptor-related protein complex 2, beta 1 subunit	163	17	6.43993	6.65489	6.49396	6.80372	6.68183	6.5404
ILMN_2331735	AP2B1	Hs.514819	adaptor-related protein complex 2, beta 1 subunit	163	17	6.86422	6.93302	6.65588	7.10576	6.59173	6.82051
ILMN_1699598	AP2M1	Hs.518460	adaptor-related protein complex 2, mu 1 subunit	1173	3	6.99589	6.70785	6.63427	8.87634	7.7801	8.59994
ILMN_2402798	AP2M1	Hs.518460	adaptor-related protein complex 2, mu 1 subunit	1173	3	6.63578	6.52828	6.44388	6.58701	6.47917	6.59865
ILMN_1662426	AP2S1	Hs.119591	adaptor-related protein complex 2, sigma 1 subunit	1175	19	6.76204	6.50252	6.5948	6.41161	6.5923	6.5239
ILMN_1809957	AP2S1	Hs.119591	adaptor-related protein complex 2, sigma 1 subunit	1175	19	12.307	12.3978	12.1265	12.2987	12.2859	12.2617
ILMN_1768867	AP3B1	Hs.532091	adaptor-related protein complex 3, beta 1 subunit	8546	5	6.76349	6.63606	6.5841	6.55293	6.54782	6.50042
ILMN_1679256	AP3B2	Hs.199593	adaptor-related protein complex 3, beta 2 subunit	8120	15	6.49385	6.99753	6.5748	6.55899	6.66011	6.64121
ILMN_2284667	AP3D1	Hs.512815	adaptor-related protein complex 3, delta 1 subunit	8943	19	6.46354	6.39031	6.58197	6.49918	6.57938	6.50239
ILMN_1764945	AP3D1	Hs.512815	adaptor-related protein complex 3, delta 1 subunit	8943	19	7.02797	7.93835	8.89865	6.70471	6.72006	8.03205
ILMN_2390114	AP3D1	Hs.512815	adaptor-related protein complex 3, delta 1 subunit	8943	19	6.93507	10.028	8.48256	8.95032	9.41381	7.22975
ILMN_2362122	AP3M1	Hs.500104	adaptor-related protein complex 3, mu 1 subunit	26985	10	6.70675	6.9523	8.27763	6.78637	6.84955	7.46329
ILMN_1667086	AP3M1	Hs.500104	adaptor-related protein complex 3, mu 1 subunit	26985	10	6.70896	6.70187	8.93616	7.87415	7.13045	6.74967
ILMN_1701774	AP3M1	Hs.500104	adaptor-related protein complex 3, mu 1 subunit	26985	10	6.76277	6.48485	6.51799	6.733	6.43798	6.66006
ILMN_1676946	AP3M2	Hs.654529	adaptor-related protein complex 3, mu 2 subunit	10947	8	6.4903	6.46852	6.35355	6.4515	6.33412	6.40922
ILMN_2311761	AP3S1	Hs.728956	adaptor-related protein complex 3, sigma 1 subunit	1176	5	12.3486	12.2688	12.7027	12.4316	12.8308	12.6156
ILMN_1731596	AP3S2	Hs.632161	adaptor-related protein complex 3, sigma 2 subunit	10239	15	6.45631	6.51326	6.66332	6.4924	6.62034	6.49111
ILMN_1669377	AP4B1	Hs.515048	adaptor-related protein complex 4, beta 1 subunit	10717	1	7.77012	6.75981	7.463	6.65957	6.56174	6.64291
ILMN_1754531	AP4E1	Hs.413366	adaptor-related protein complex 4, epsilon 1 subunit	23431	15	6.57652	6.7936	6.61379	7.8822	6.59072	8.44599
ILMN_1779512	AP4M1	Hs.632317	adaptor-related protein complex 4, mu 1 subunit	9179	7	6.45595	6.34124	6.5369	6.55637	6.59726	6.44931
ILMN_1760466	AP4S1	Hs.293411	adaptor-related protein complex 4, sigma 1 subunit	11154	14	6.74971	6.84082	6.93777	6.66756	7.05949	6.62633
ILMN_1659463	APAF1	Hs.728891	apoptotic peptidase activating factor 1	317	12	6.84729	6.58987	6.54367	6.60072	6.52459	6.74206
ILMN_2344798	APAF1	Hs.728891	apoptotic peptidase activating factor 1	317	12	6.8868	8.58248	8.2075	8.54593	7.25597	6.58985
ILMN_2182656	APBA1	Hs.171939	amyloid beta (A4) precursor protein-binding, family A, member 1	320	9	6.49903	6.55119	6.43517	6.54192	6.53224	6.4929
ILMN_1668285	APBA1	Hs.171939	amyloid beta (A4) precursor protein-binding, family A, member 1	320	9	7.31326	6.58148	6.74421	7.84727	6.82311	6.64691
ILMN_1723626	APBA2	Hs.618112	amyloid beta (A4) precursor protein-binding, family A, member 2	321	15	6.96417	6.51388	6.63364	6.42986	6.50778	6.5735
ILMN_2270491	APBA2BP					6.67567	7.04108	6.84101	9.38588	6.71453	7.06799
ILMN_2364928	APBA2BP					6.54156	6.48729	6.26211	6.71555	6.381	6.58356
ILMN_1686610	APBA3	Hs.25527	amyloid beta (A4) precursor protein-binding, family A, member 3	9546	19	8.53965	6.76829	7.03217	7.87664	6.94909	6.70968
ILMN_1769918	APBB1	Hs.372840	amyloid beta (A4) precursor protein-binding, family B, member 1 (Fe65)	322	11	6.53996	6.96504	6.64929	6.67963	7.18992	6.52142
ILMN_1796271	APBB1	Hs.372840	amyloid beta (A4) precursor protein-binding, family B, member 1 (Fe65)	322	11	6.43966	6.51355	6.31155	6.3877	6.48987	6.31891
ILMN_1699646	APBB1	Hs.372840	amyloid beta (A4) precursor protein-binding, family B, member 1 (Fe65)	322	11	6.79103	6.61605	6.56985	9.18518	7.1148	6.92476
ILMN_1801710	APBB1IP	Hs.310421	amyloid beta (A4) precursor protein-binding, family B, member 1 interacting protein	54518	10	6.88225	7.28544	6.62676	7.15302	6.75917	6.72386
ILMN_3251699	APBB2	Hs.479602	amyloid beta (A4) precursor protein-binding, family B, member 2	323	4	6.71103	6.47576	6.47427	6.57845	6.52582	6.64123
ILMN_1716790	APBB2	Hs.479602	amyloid beta (A4) precursor protein-binding, family B, member 2	323	4	6.43434	6.70683	6.5366	6.43729	6.53334	6.41791
ILMN_1740772	APBB3	Hs.529449	amyloid beta (A4) precursor protein-binding, family B, member 3	10307	5	7.60516	6.80542	7.68649	8.56103	9.33825	6.74923
ILMN_2320513	APBB3	Hs.529449	amyloid beta (A4) precursor protein-binding, family B, member 3	10307	5	6.67807	6.47242	7.23676	6.87565	6.57647	6.53772
ILMN_1662668	APC	Hs.158932	adenomatous polyposis coli	324	5	6.51757	6.69169	6.98347	6.75586	6.84895	6.9138
ILMN_1659950	APC2	Hs.446376	adenomatosis polyposis coli 2	10297	19	7.00302	7.69687	6.67357	9.58219	7.34499	6.86494
ILMN_1656951	APCDD1	In multiple Geneids				6.77431	7.17632	6.5435	8.14738	7.68545	7.85639
ILMN_1689431	APCDD1L	Hs.119286	adenomatosis polyposis coli down-regulated 1-like	164284	20	6.45909	6.46762	6.54508	6.78956	6.80309	6.5635
ILMN_1708833	APCS	Hs.507080	amyloid P component, serum	325	1	6.69823	6.56861	6.50609	6.62626	6.71617	6.63966
ILMN_1740052	APEG1					8.85341	6.71345	9.62361	9.44202	7.51074	7.19977
ILMN_1718023	APEH	Hs.517969	N-acylaminoacyl-peptide hydrolase	327	3	10.8962	10.7758	10.0106	10.7942	10.3296	10.3636
ILMN_2319344	APEX1	Hs.73722	APEX nuclease (multifunctional DNA repair enzyme) 1	328	14	6.89652	6.52486	6.5495	7.45136	6.65768	7.94333
ILMN_1661886	APEX1	Hs.73722	APEX nuclease (multifunctional DNA repair enzyme) 1	328	14	10.2028	10.5103	10.3132	10.7104	10.1081	9.94591
ILMN_1652505	APEX2	Hs.659558	APEX nuclease (apurinic/apyrimidinic endonuclease) 2	27301	X	6.83125	6.39296	6.32112	6.5713	6.37782	6.61432
ILMN_1658472	APH1A	Hs.108408	anterior pharynx defective 1 homolog A (C. elegans)	51107	1	6.67175	6.45764	6.45856	6.54675	6.60708	6.49088
ILMN_2398388	APH1A	Hs.108408	anterior pharynx defective 1 homolog A (C. elegans)	51107	1	7.65934	7.0217	6.72082	7.36504	6.66776	6.77773
ILMN_1767816	APH1B	Hs.511703	anterior pharynx defective 1 homolog B (C. elegans)	83464	15	8.23401	6.65586	6.75508	8.02132	6.7116	7.47821
ILMN_1815051	API5	Hs.435771	apoptosis inhibitor 5	8539	11	6.46805	6.37521	6.32948	6.42908	6.48515	6.36872
ILMN_1793598	APIP	Hs.447794	APAF1 interacting protein	51074	11	11.549	11.9502	11.1056	11.7516	11.2376	12.174
ILMN_2128293	APIP	Hs.447794	APAF1 interacting protein	51074	11	6.38392	6.43394	6.4302	6.43457	6.40497	6.44859
ILMN_1788135	APITD1	Hs.412311	apoptosis-inducing, TAF9-like domain 1	378708	1	6.4971	6.34468	6.44593	6.49019	6.45404	6.39335
ILMN_1793360	APITD1	Hs.412311	apoptosis-inducing, TAF9-like domain 1	378708	1	6.48638	6.36163	6.57325	6.61302	6.56852	6.72706
ILMN_3243695	APLF	Hs.720369	aprataxin and PNKP like factor	200558	2	6.78905	6.47217	6.60903	6.62187	7.11635	6.61179
ILMN_1808597	APLF	Hs.720369	aprataxin and PNKP like factor	200558	2	6.80717	6.84797	8.35565	8.04374	6.78613	6.62838
ILMN_1689353	APLN	Hs.303084	apelin	8862	X	6.79199	6.45939	6.97517	6.9515	7.34725	7.54662
ILMN_1700183	APLNR	Hs.438311	apelin receptor	187	11	8.38709	6.8191	6.75627	6.51287	6.55884	6.71447
ILMN_2396198	APLP1	Hs.74565	amyloid beta (A4) precursor-like protein 1	333	19	7.65218	7.19816	6.52845	6.57902	6.88575	7.66691
ILMN_1763834	APLP1	Hs.74565	amyloid beta (A4) precursor-like protein 1	333	19	6.82248	6.93615	6.83992	6.77487	6.65786	8.95824
ILMN_2081465	APLP2	Hs.370247	amyloid beta (A4) precursor-like protein 2	334	11	6.65491	6.55199	6.5353	6.58967	6.52366	6.6756
ILMN_1710482	APLP2	Hs.370247	amyloid beta (A4) precursor-like protein 2	334	11	8.24499	7.0891	6.86814	6.64228	6.69778	7.34725
ILMN_1796737	APM-1		adipocyte-specific secretory protein	49852		7.03449	6.75579	6.64072	6.54529	8.99711	6.81893
ILMN_1690884	APOA1	Hs.93194	apolipoprotein A-I	335	11	6.97656	6.63153	6.77144	6.49011	6.99277	6.64463
ILMN_1729533	APOA1BP	Hs.528320	apolipoprotein A-I binding protein	128240	1	6.59082	6.50912	6.52696	6.76246	6.47085	6.50501
ILMN_1688543	APOA2	Hs.237658	apolipoprotein A-II	336	1	6.66231	6.82618	6.60253	7.36462	6.79083	6.94859
ILMN_1675706	APOA4	Hs.1247	apolipoprotein A-IV	337	11	6.64996	6.47871	6.75897	6.87319	6.57878	6.8121
ILMN_1754055	APOA5	Hs.283923	apolipoprotein A-V	116519	11	7.05114	6.63632	6.78782	6.33132	6.60209	6.68488
ILMN_1664024	APOB	Hs.120759	apolipoprotein B (including Ag(x) antigen)	338	2	6.42287	6.61216	6.48971	6.5431	6.43579	6.42138
ILMN_1697925	APOB48R					6.31856	6.51576	6.39957	6.31928	6.46426	6.42037
ILMN_1813881	APOBEC1	Hs.560	apolipoprotein B mRNA editing enzyme, catalytic polypeptide 1	339	12	6.54714	6.75182	6.49848	6.546	6.64532	6.62277
ILMN_1719143	APOBEC2	Hs.555915	apolipoprotein B mRNA editing enzyme, catalytic polypeptide-like 2	10930	6	6.64807	6.66525	6.39075	6.44325	6.39927	6.4546
ILMN_1680192	APOBEC3A	In multiple Geneids				6.5174	7.0475	6.74882	6.50495	6.70521	7.18362
ILMN_2219466	APOBEC3B	In multiple Geneids				6.4036	6.27306	6.45109	6.4416	6.49027	6.53667
ILMN_1675684	APOBEC3C	In multiple Geneids				6.71164	7.12272	9.08944	9.26683	8.67926	8.03946
ILMN_3307651	APOBEC3D	Hs.629775	apolipoprotein B mRNA editing enzyme, catalytic polypeptide-like 3D	140564	22	8.76434	7.18877	8.38263	6.83277	8.25016	8.83925
ILMN_1661572	APOBEC3D	Hs.629775	apolipoprotein B mRNA editing enzyme, catalytic polypeptide-like 3D	140564	22	6.53225	6.56826	6.48501	6.46505	6.74628	6.54139
ILMN_2412172	APOBEC3F	In multiple Geneids				7.647	8.08759	7.25448	7.95355	9.93938	9.74335
ILMN_2296950	APOBEC3F	In multiple Geneids				13.0962	13.6755	11.1113	13.4104	12.047	14.0081
ILMN_1702706	APOBEC3F	In multiple Geneids				6.53544	6.96605	7.26765	7.43439	6.71414	7.34264
ILMN_1710726	APOBEC3F	In multiple Geneids				6.59003	7.51293	6.6235	6.69252	6.5849	6.67893
ILMN_1802106	APOBEC3G	In multiple Geneids				6.94726	6.73133	6.9473	7.33908	6.89301	6.60939
ILMN_2232478	APOBEC3G	In multiple Geneids				9.05299	8.53567	7.59159	7.74965	7.13123	7.03338
ILMN_1664828	APOBEC3H	Hs.440515	apolipoprotein B mRNA editing enzyme, catalytic polypeptide-like 3H	164668	22	6.59277	6.49411	6.48692	6.74463	6.39045	6.64024
ILMN_1815425	APOBEC4	Hs.97335	apolipoprotein B mRNA editing enzyme, catalytic polypeptide-like 4 (putative)	403314	1	6.48169	6.73991	6.75498	6.45046	6.66207	6.53844
ILMN_1789007	APOC1	Hs.110675	apolipoprotein C-I	341	19	7.09831	8.66431	7.53632	6.68598	9.11835	6.88354
ILMN_1802923	APOC2	Hs.75615	apolipoprotein C-II	344	19	8.65895	6.69589	6.5747	7.8707	6.63214	7.51333
ILMN_1722070	APOC3	Hs.73849	apolipoprotein C-III	345	11	6.48412	6.86429	6.65495	6.88411	8.00615	7.42539
ILMN_1765605	APOC4	Hs.655423	apolipoprotein C-IV	346	19	6.90397	6.97806	6.67158	6.68896	6.81933	6.81091
ILMN_1780170	APOD	Hs.522555	apolipoprotein D	347	3	6.45526	6.44121	6.3404	6.66295	6.44373	6.59126
ILMN_1740938	APOE	Hs.654439	apolipoprotein E	348	19	6.98573	11.4417	10.269	11.5334	10.4325	13.2217
ILMN_1809311	APOF	Hs.534302	apolipoprotein F	319	12	6.37236	6.57656	6.60473	6.56479	6.48059	6.69482
ILMN_1761511	APOH	Hs.445358	apolipoprotein H (beta-2-glycoprotein I)	350	17	6.58452	6.39049	6.42336	6.28939	6.40995	6.4273
ILMN_1761793	APOL1	Hs.114309	apolipoprotein L, 1	8542	22	6.79668	6.59709	6.54434	6.50491	6.44106	6.53389
ILMN_1688631	APOL1	Hs.114309	apolipoprotein L, 1	8542	22	6.37825	6.65955	6.6239	6.35416	6.48196	6.66837
ILMN_2325338	APOL2	Hs.474740	apolipoprotein L, 2	23780	22	6.75672	6.75278	6.71896	6.80501	8.50073	6.72765
ILMN_2325337	APOL2	Hs.474740	apolipoprotein L, 2	23780	22	6.49834	7.4164	6.61326	6.59405	6.65585	7.74647
ILMN_1706582	APOL2	Hs.474740	apolipoprotein L, 2	23780	22	6.33896	6.50098	6.61759	6.53902	6.55743	6.32061
ILMN_2248822	APOL2	Hs.474740	apolipoprotein L, 2	23780	22	6.61209	6.54153	6.67236	6.50144	6.57431	6.59557
ILMN_2283195	APOL3	Hs.474737	apolipoprotein L, 3	80833	22	6.36922	6.4094	6.42581	6.37605	6.38894	6.53252
ILMN_1756862	APOL3	Hs.474737	apolipoprotein L, 3	80833	22	7.1328	6.71686	6.66227	6.64858	8.56134	6.74309
ILMN_2369144	APOL3	Hs.474737	apolipoprotein L, 3	80833	22	6.96761	6.99817	6.79371	6.70803	8.0491	6.68744
ILMN_1704682	APOL4	Hs.726733	apolipoprotein L, 4	80832	22	6.68405	6.34691	6.50428	6.68227	6.56183	6.60307
ILMN_1779070	APOL4	Hs.726733	apolipoprotein L, 4	80832	22	6.61626	6.74832	6.65157	6.7795	7.18747	6.85877
ILMN_1676177	APOL5	Hs.326561	apolipoprotein L, 5	80831	22	6.86059	6.73551	6.57134	6.40839	7.32347	6.95546
ILMN_1687201	APOL6	Hs.257352	apolipoprotein L, 6	80830	22	6.57706	6.41054	6.49196	7.93662	6.58513	7.01472
ILMN_1723522	APOLD1	Hs.23388	apolipoprotein L domain containing 1	81575	12	6.67715	6.67419	6.80054	6.781	6.72217	7.31157
ILMN_1731941	APOM	Hs.534468	apolipoprotein M	55937	6	6.52571	6.6044	6.54994	6.37453	6.75214	6.53092
ILMN_1721623	APOO	Hs.495851	apolipoprotein O	79135	X	8.65737	9.79755	8.90927	8.49191	9.39183	8.43814
ILMN_1777483	APOOL	Hs.512181	apolipoprotein O-like	139322	X	9.78639	9.43189	9.13153	7.73076	7.98612	9.39439
ILMN_2404065	APP	Hs.434980	amyloid beta (A4) precursor protein	351	21	10.2956	10.5319	8.76948	10.7289	9.70788	10.387
ILMN_1653283	APP	Hs.434980	amyloid beta (A4) precursor protein	351	21	6.46753	6.55824	6.52633	6.4752	6.48747	6.76452
ILMN_2404063	APP	Hs.434980	amyloid beta (A4) precursor protein	351	21	7.26147	6.55582	6.49132	6.65213	6.63839	6.68405
ILMN_1694875	APPBP2	Hs.84084	amyloid beta precursor protein (cytoplasmic tail) binding protein 2	10513	17	6.69802	8.3304	6.64524	6.66899	6.64089	6.62337
ILMN_2149766	APPBP2	Hs.84084	amyloid beta precursor protein (cytoplasmic tail) binding protein 2	10513	17	6.79063	6.61222	9.69179	7.03837	8.65303	8.97147
ILMN_1763730	APPL1	In multiple Geneids				9.7777	9.70504	10.2539	10.2304	10.1552	10.042
ILMN_1765076	APPL2	Hs.506603	adaptor protein, phosphotyrosine interaction, PH domain and leucine zipper containing 2	55198	12	8.8121	9.83918	8.2277	10.2158	8.30351	9.38686
ILMN_1686011	APRIN					7.01262	6.84722	6.61248	6.73693	6.75767	6.73361
ILMN_1722491	APRT	Hs.28914	adenine phosphoribosyltransferase	353	16	11.8972	11.235	12.1242	11.4476	12.1948	11.4059
ILMN_1726410	APRT	Hs.28914	adenine phosphoribosyltransferase	353	16	6.50089	6.41965	6.39395	6.59713	6.48363	6.5679
ILMN_2317348	APTX	In multiple Geneids				6.83624	6.93937	6.89903	6.60853	7.08816	6.89773
ILMN_2260058	APTX	In multiple Geneids				6.42145	6.30104	6.52709	6.57266	6.47666	6.49147
ILMN_1726752	APTX	In multiple Geneids				8.20031	8.46584	8.36209	6.72829	6.64888	6.88553
ILMN_1776857	AQP1	Hs.76152	aquaporin 1 (Colton blood group)	358	7	8.48644	6.64325	7.18289	9.71862	9.32331	7.12103
ILMN_1681103	AQP1	Hs.76152	aquaporin 1 (Colton blood group)	358	7	6.71516	6.96086	6.88951	8.35506	6.5554	6.61531
ILMN_2090004	AQP10	Hs.259048	aquaporin 10	89872	1	6.45321	6.6064	6.65948	6.51617	6.59441	6.58492
ILMN_1762606	AQP11	Hs.503345	aquaporin 11	282679	11	6.59133	6.69476	6.48793	6.61697	6.57213	6.61843
ILMN_1757036	AQP12A	Hs.534650	aquaporin 12A	375318	2	9.22225	9.40935	9.11538	9.39118	8.99231	7.38386
ILMN_3246595	AQP12B	In multiple Geneids				6.61127	6.6563	6.63138	6.54025	6.61976	6.48534
ILMN_1732149	AQP2	Hs.130730	aquaporin 2 (collecting duct)	359	12	6.78834	7.01786	6.65812	8.214	6.70649	6.57109
ILMN_1651574	AQP3	Hs.234642	aquaporin 3 (Gill blood group)	360	9	6.58627	6.60297	6.65545	7.14088	6.60929	6.53362
ILMN_1676649	AQP4	Hs.315369	aquaporin 4	361	18	6.67621	6.3226	6.6057	6.30649	6.47409	6.58442
ILMN_1747683	AQP4	Hs.315369	aquaporin 4	361	18	6.34118	6.48021	6.4077	6.29777	6.32865	6.48241
ILMN_1807036	AQP5	Hs.298023	aquaporin 5	362	12	6.5721	6.39539	6.43911	6.47669	6.43035	6.58961
ILMN_1666519	AQP6	Hs.54505	aquaporin 6, kidney specific	363	12	6.7471	6.61918	6.88721	7.23883	6.73833	7.17414
ILMN_1786381	AQP6	Hs.54505	aquaporin 6, kidney specific	363	12	6.9788	6.49437	6.48703	6.50585	6.3318	6.57098
ILMN_1738494	AQP7	Hs.455323	aquaporin 7	364	9	6.67131	6.6394	6.74261	6.73699	6.76777	6.45979
ILMN_3245829	AQP7P1	Hs.658215	aquaporin 7 pseudogene 1	375719	9	9.00522	6.63384	9.45586	9.65924	7.86175	8.34957
ILMN_3251648	AQP7P2		aquaporin 7 pseudogene 2	389756	9	6.59407	7.86778	6.68614	9.21074	6.89108	6.77176
ILMN_1765610	AQP7P2		aquaporin 7 pseudogene 2	389756	9	7.21189	6.46641	6.61004	6.56387	6.89342	6.72799
ILMN_2053902	AQP7P2		aquaporin 7 pseudogene 2	389756	9	6.70611	8.59758	6.56815	6.65654	6.5787	6.80484
ILMN_1751586	AQP7P2		aquaporin 7 pseudogene 2	389756	9	6.66286	8.2162	8.3779	6.72693	7.68698	7.00183
ILMN_1672057	AQP7P2		aquaporin 7 pseudogene 2	389756	9	6.6931	6.98647	6.84262	6.61331	6.69056	6.81695
ILMN_1713462	AQP8	Hs.176658	aquaporin 8	343	16	6.47974	6.48846	6.59558	7.29323	6.66279	6.45748
ILMN_1715068	AQP9	Hs.104624	aquaporin 9	366	15	6.46135	6.6438	6.61984	6.62645	6.81689	6.52628
ILMN_2177460	AQR	Hs.510958	aquarius homolog (mouse)	9716	15	6.43104	6.53997	6.51323	6.29088	6.71847	6.47481
ILMN_1717154	AQR	Hs.510958	aquarius homolog (mouse)	9716	15	6.62954	7.33722	8.6019	8.34623	6.82792	7.56165
ILMN_1767351	AR	Hs.496240	androgen receptor	367	X	8.32476	7.08106	7.75591	8.06562	6.93391	9.28522
ILMN_1659572	AR	Hs.496240	androgen receptor	367	X	6.51874	6.43229	6.59057	6.53235	6.49935	6.64125
ILMN_1792540	AR	Hs.496240	androgen receptor	367	X	6.51879	6.64406	6.52311	6.36582	6.63045	6.30573
ILMN_1658883	ARAF	Hs.446641	v-raf murine sarcoma 3611 viral oncogene homolog	369	X	6.69259	6.63587	7.45881	6.80575	6.73569	6.81534
ILMN_3269719	ARAP1	Hs.503165	ArfGAP with RhoGAP domain, ankyrin repeat and PH domain 1	116985	11	6.59473	6.85257	6.97918	6.99361	8.04153	6.97256
ILMN_3244434	ARAP2	Hs.479451	ArfGAP with RhoGAP domain, ankyrin repeat and PH domain 2	116984	4	7.13579	6.76334	6.73801	6.48683	7.23182	7.31752
ILMN_1767541	ARAP2	Hs.479451	ArfGAP with RhoGAP domain, ankyrin repeat and PH domain 2	116984	4	7.24056	6.66033	6.84595	7.41788	6.66147	7.16166
ILMN_3240997	ARAP3	Hs.726187	ArfGAP with RhoGAP domain, ankyrin repeat and PH domain 3	64411	5	6.46162	6.46186	6.57198	6.56824	6.5699	6.6262
ILMN_1812618	ARAP3	Hs.726187	ArfGAP with RhoGAP domain, ankyrin repeat and PH domain 3	64411	5	7.77601	6.66076	6.75833	6.76819	6.95899	6.92462
ILMN_1711120	ARC	In multiple Geneids				6.44354	6.43704	6.71326	6.66458	7.17185	6.61821
ILMN_1699703	ARCN1	Hs.33642	archain 1	372	11	7.06327	8.00745	6.51336	6.62997	6.7288	6.56626
ILMN_1721977	ARD1A					6.73938	7.76068	6.89094	8.78199	6.61533	6.68081
ILMN_3236351	ARD1B		ARD1 homolog B (S. cerevisiae)	548636	4	6.4882	6.68881	8.267	6.64052	7.38667	6.92236
ILMN_1804421	AREG	Hs.270833	amphiregulin	374	4	6.31689	6.3	6.46026	6.48994	6.39603	6.32714
ILMN_3236613	AREGB	Hs.645475	amphiregulin B	727738	4	6.62322	6.44034	6.56965	6.46521	6.61154	6.78851
ILMN_2330948	ARF1	Hs.286221	ADP-ribosylation factor 1	375	1	6.4588	7.08229	6.81321	7.14704	6.68243	6.89951
ILMN_1802203	ARF1	Hs.286221	ADP-ribosylation factor 1	375	1	6.65748	6.91399	6.6838	7.20939	6.81418	6.57921
ILMN_1661458	ARF1	Hs.286221	ADP-ribosylation factor 1	375	1	6.61887	7.73887	6.65844	7.36757	7.91818	6.95947
ILMN_1682938	ARF3	Hs.119177	ADP-ribosylation factor 3	377	12	6.7147	6.57146	6.72382	7.75553	6.69499	6.59107
ILMN_1723884	ARF4	Hs.652183	ADP-ribosylation factor 4	378	3	11.3036	11.7375	11.1821	11.2617	11.5675	11.8597
ILMN_1719518	ARF4	Hs.652183	ADP-ribosylation factor 4	378	3	10.8398	10.8812	10.639	10.6832	10.9124	10.7903
ILMN_1752340	ARF5	Hs.653202	ADP-ribosylation factor 5	381	7	11.6502	11.7596	11.2203	11.6959	11.204	12.1337
ILMN_1764297	ARF6	Hs.525330	ADP-ribosylation factor 6	382	14	8.31301	6.70985	6.86349	6.76955	6.66779	8.27996
ILMN_2406873	ARFGAP1	Hs.25584	ADP-ribosylation factor GTPase activating protein 1	55738	20	6.59913	6.49142	6.43995	6.78351	6.75166	6.72747
ILMN_1675709	ARFGAP1	Hs.25584	ADP-ribosylation factor GTPase activating protein 1	55738	20	6.50941	6.60153	6.50147	6.44554	6.48167	6.4122
ILMN_1769250	ARFGAP2	Hs.436204	ADP-ribosylation factor GTPase activating protein 2	84364	11	11.0386	11.0586	10.4858	10.8909	10.6462	11.0245
ILMN_2227800	ARFGAP3	Hs.685225	ADP-ribosylation factor GTPase activating protein 3	26286	22	6.73469	6.38022	6.43	6.61968	6.58353	6.57823
ILMN_1731287	ARFGAP3	Hs.685225	ADP-ribosylation factor GTPase activating protein 3	26286	22	6.64648	6.93797	6.59798	6.64829	7.08239	8.57459
ILMN_2221408	ARFGEF1	Hs.656902	ADP-ribosylation factor guanine nucleotide-exchange factor 1(brefeldin A-inhibited)	10565	8	6.58335	6.56191	9.88797	6.80314	9.31521	6.75599
ILMN_1728471	ARFGEF1	Hs.656902	ADP-ribosylation factor guanine nucleotide-exchange factor 1(brefeldin A-inhibited)	10565	8	6.6791	8.56588	7.44016	6.77456	7.29985	6.71622
ILMN_1789990	ARFGEF2	Hs.62578	ADP-ribosylation factor guanine nucleotide-exchange factor 2 (brefeldin A-inhibited)	10564	20	6.48856	6.38051	6.33538	6.38925	6.44859	6.43709
ILMN_2403906	ARFIP1	Hs.416089	ADP-ribosylation factor interacting protein 1	27236	4	7.05452	6.6926	6.7484	6.56032	6.65607	6.75967
ILMN_2403911	ARFIP1	Hs.416089	ADP-ribosylation factor interacting protein 1	27236	4	6.70826	9.23099	6.74239	7.66025	9.40108	6.57445
ILMN_1768399	ARFIP1	Hs.416089	ADP-ribosylation factor interacting protein 1	27236	4	7.45796	8.01999	6.77069	6.80928	6.69388	8.18264
ILMN_1750690	ARFIP2	Hs.75139	ADP-ribosylation factor interacting protein 2	23647	11	6.75339	9.51572	7.55213	7.19959	6.86459	7.17176
ILMN_1703989	ARFRP1	Hs.389277	ADP-ribosylation factor related protein 1	10139	20	6.57468	6.39353	6.52793	6.64733	6.54568	6.60944
ILMN_1812281	ARG1	Hs.440934	arginase, liver	383	6	7.19755	9.71056	6.94788	8.84197	6.85136	8.2934
ILMN_1800898	ARG2	Hs.226007	arginase, type II	384	14	6.7592	7.08536	6.75571	6.83259	6.98314	6.824
ILMN_1707529	ARG99					7.20597	7.19921	6.98552	6.3714	7.00528	6.65218
ILMN_1716068	ARGFX	Hs.224976	arginine-fifty homeobox	503582	3	6.52979	6.63734	6.36582	6.37646	6.59761	6.46156
ILMN_2095571	ARGFXP2	Hs.631752	arginine-fifty homeobox pseudogene 2	503640	17	6.62003	6.70633	6.55223	6.64911	6.67024	6.84605
ILMN_1814353	ARGFXP2	Hs.631752	arginine-fifty homeobox pseudogene 2	503640	17	7.25031	6.60715	6.93741	6.85901	8.74739	9.00128
ILMN_1788468	ARGLU1	Hs.508644	arginine and glutamate rich 1	55082	13	6.4449	6.45429	6.71851	6.50229	6.56746	6.65419
ILMN_1732060	ARHGAP1	Hs.138860	Rho GTPase activating protein 1	392	11	7.20434	6.66012	6.57732	6.44276	6.54912	6.47019
ILMN_1736112	ARHGAP10	Hs.368631	Rho GTPase activating protein 10	79658	4	6.5973	6.58865	6.40644	6.48551	6.38748	6.48761
ILMN_1744830	ARHGAP11A	Hs.591130	Rho GTPase activating protein 11A	9824	15	6.43808	6.61295	6.44691	6.70168	6.46093	6.38689
ILMN_2395913	ARHGAP11A	Hs.591130	Rho GTPase activating protein 11A	9824	15	8.01132	9.97994	9.25089	7.41851	7.01945	6.67106
ILMN_1673815	ARHGAP11A	Hs.591130	Rho GTPase activating protein 11A	9824	15	6.32977	6.54395	6.6439	6.45482	6.61269	6.69626
ILMN_2215881	ARHGAP11B	In multiple Geneids				6.45456	6.41764	6.45285	6.34776	6.48822	6.60091
ILMN_2101810	ARHGAP12	Hs.499264	Rho GTPase activating protein 12	94134	10	6.53632	6.89781	6.5977	6.68328	6.59372	7.97099
ILMN_1753500	ARHGAP12	Hs.499264	Rho GTPase activating protein 12	94134	10	6.75383	6.62135	7.65865	6.74974	6.75821	6.82774
ILMN_2208413	ARHGAP15	Hs.171011	Rho GTPase activating protein 15	55843	2	6.68719	6.50909	6.82046	8.38141	6.92569	8.84197
ILMN_1718610	ARHGAP17	Hs.373793	Rho GTPase activating protein 17	55114	16	6.53386	6.51793	6.41507	6.43098	6.58724	6.75456
ILMN_2398847	ARHGAP17	Hs.373793	Rho GTPase activating protein 17	55114	16	6.61132	6.70842	6.57559	6.54917	6.6573	6.4569
ILMN_1756693	ARHGAP17	Hs.373793	Rho GTPase activating protein 17	55114	16	6.67144	6.67369	8.36947	6.863	7.88527	8.2315
ILMN_1791186	ARHGAP18	Hs.486458	Rho GTPase activating protein 18	93663	6	6.50064	6.54841	6.36841	6.3652	6.5927	6.63034
ILMN_1688953	ARHGAP19	Hs.80305	Rho GTPase activating protein 19	84986	10	6.57799	6.76704	6.55384	6.73613	6.68415	6.85703
ILMN_1782761	ARHGAP20	Hs.6136	Rho GTPase activating protein 20	57569	11	6.87792	6.75938	6.58725	6.73765	6.87869	6.68232
ILMN_1811592	ARHGAP21	Hs.524195	Rho GTPase activating protein 21	57584	10	11.9502	12.4166	11.7988	12.5065	12.1319	12.3293
ILMN_1676361	ARHGAP22	Hs.655672	Rho GTPase activating protein 22	58504	10	6.45688	6.18195	6.42032	6.44272	6.5212	6.47713
ILMN_1764571	ARHGAP23	Hs.374446	Rho GTPase activating protein 23	57636	17	6.90142	6.72424	7.02908	7.21324	6.62642	6.61641
ILMN_1672742	ARHGAP23	Hs.374446	Rho GTPase activating protein 23	57636	17	7.29685	6.82284	6.55725	8.60231	6.87011	7.18248
ILMN_1673224	ARHGAP23	Hs.374446	Rho GTPase activating protein 23	57636	17	6.72636	6.59175	6.69931	6.63129	6.69318	6.52134
ILMN_1775441	ARHGAP24	Hs.444229	Rho GTPase activating protein 24	83478	4	6.44386	6.49132	6.37758	6.49117	6.47135	6.57734
ILMN_2352633	ARHGAP24	Hs.444229	Rho GTPase activating protein 24	83478	4	6.68502	6.62706	6.85573	7.38558	6.76746	6.76889
ILMN_1765876	ARHGAP24	Hs.444229	Rho GTPase activating protein 24	83478	4	6.51604	6.43504	6.5817	6.32112	6.56733	6.44174
ILMN_1801833	ARHGAP24	Hs.444229	Rho GTPase activating protein 24	83478	4	6.83845	6.67941	8.32371	6.66597	7.31228	6.70457
ILMN_1777998	ARHGAP25	Hs.531807	Rho GTPase activating protein 25	9938	2	6.60427	8.87479	6.5379	6.83731	6.74437	6.82519
ILMN_1658853	ARHGAP25	Hs.531807	Rho GTPase activating protein 25	9938	2	6.57531	7.10466	6.36224	6.63665	6.37633	6.65446
ILMN_1661971	ARHGAP25	Hs.531807	Rho GTPase activating protein 25	9938	2	8.94987	8.29814	7.12875	6.77611	6.71998	7.40116
ILMN_1711490	ARHGAP26	Hs.654668	Rho GTPase activating protein 26	23092	5	6.5135	6.47289	6.54938	6.55362	6.42593	6.64938
ILMN_2103362	ARHGAP27	Hs.205326	Rho GTPase activating protein 27	201176	17	6.45686	6.41092	6.47443	6.36039	6.35744	6.49284
ILMN_2290204	ARHGAP28	Hs.183114	Rho GTPase activating protein 28	79822	18	6.51452	6.46014	6.38333	6.4494	6.4885	6.43014
ILMN_1731178	ARHGAP28	Hs.183114	Rho GTPase activating protein 28	79822	18	6.33549	6.38986	6.81014	6.75575	6.63092	6.42171
ILMN_1797753	ARHGAP28	Hs.183114	Rho GTPase activating protein 28	79822	18	6.76633	6.38804	6.52459	6.69199	6.41989	6.66839
ILMN_1796772	ARHGAP28	Hs.183114	Rho GTPase activating protein 28	79822	18	6.54895	6.65145	6.86584	8.11629	6.71034	6.67548
ILMN_1751474	ARHGAP29	Hs.483238	Rho GTPase activating protein 29	9411	1	6.57793	6.61959	6.6768	6.3912	6.42778	6.33707
ILMN_1750805	ARHGAP30	Hs.389374	Rho GTPase activating protein 30	257106	1	7.22631	9.04999	9.02349	7.2794	6.7527	6.76893
ILMN_2408851	ARHGAP30	Hs.389374	Rho GTPase activating protein 30	257106	1	7.10687	8.70203	6.90769	7.86878	6.72268	6.69976
ILMN_1751164	ARHGAP30	Hs.389374	Rho GTPase activating protein 30	257106	1	7.23616	7.90529	6.44988	6.89726	7.16208	6.48464
ILMN_1770824	ARHGAP4	Hs.701324	Rho GTPase activating protein 4	393	X	6.57665	6.93593	6.53599	7.91472	7.39367	6.85378
ILMN_2322747	ARHGAP5	Hs.592313	Rho GTPase activating protein 5	394	14	6.78545	6.82573	7.48708	7.53143	8.01355	8.75738
ILMN_2388746	ARHGAP6	Hs.435291	Rho GTPase activating protein 6	395	X	7.7487	6.40214	7.66807	6.61808	6.46802	6.55102
ILMN_1673358	ARHGAP6	Hs.435291	Rho GTPase activating protein 6	395	X	8.74501	7.64074	6.64383	7.83965	6.69315	6.90335
ILMN_1732641	ARHGAP6	Hs.435291	Rho GTPase activating protein 6	395	X	6.35732	8.52558	8.90732	7.04808	6.83212	8.88993
ILMN_1806655	ARHGAP6	Hs.435291	Rho GTPase activating protein 6	395	X	6.84101	6.7952	6.80661	6.58897	6.76389	7.57914
ILMN_2342851	ARHGAP8	Hs.102336	Rho GTPase activating protein 8	23779	22	6.74166	8.2916	6.82789	6.62641	6.42486	6.6271
ILMN_2412475	ARHGAP8	Hs.102336	Rho GTPase activating protein 8	23779	22	6.45966	6.9968	6.91883	6.51975	7.25636	8.32238
ILMN_2297096	ARHGAP8	Hs.102336	Rho GTPase activating protein 8	23779	22	6.47718	6.4384	6.6569	6.39159	6.50388	6.49698
ILMN_1663916	ARHGAP9	In multiple Geneids				6.7746	6.88441	6.57804	9.28443	9.10427	7.59707
ILMN_2382657	ARHGAP9	In multiple Geneids				6.39599	6.45281	6.49022	6.30075	6.49302	6.34494
ILMN_1734742	ARHGDIA	Hs.159161	Rho GDP dissociation inhibitor (GDI) alpha	396	17	6.70224	6.45766	6.51614	6.38337	6.52693	6.5072
ILMN_1678143	ARHGDIB	Hs.504877	Rho GDP dissociation inhibitor (GDI) beta	397	12	6.33484	6.39867	6.47969	6.57222	6.58269	6.42341
ILMN_2049274	ARHGDIG	Hs.647388	Rho GDP dissociation inhibitor (GDI) gamma	398	16	6.43642	6.31427	6.39116	6.47133	6.58255	6.51433
ILMN_1711278	ARHGDIG	Hs.647388	Rho GDP dissociation inhibitor (GDI) gamma	398	16	8.33978	6.98726	9.0557	7.94157	8.12583	8.54541
ILMN_1772370	ARHGEF1	Hs.631550	Rho guanine nucleotide exchange factor (GEF) 1	9138	19	7.178	6.70033	6.75547	6.63851	6.56474	6.57552
ILMN_2293131	ARHGEF1	Hs.631550	Rho guanine nucleotide exchange factor (GEF) 1	9138	19	9.22776	7.99092	6.80424	6.66809	6.93525	6.73579
ILMN_2405129	ARHGEF1	Hs.631550	Rho guanine nucleotide exchange factor (GEF) 1	9138	19	10.671	9.47237	10.0004	9.76158	10.5351	10.3213
ILMN_2132809	ARHGEF10	Hs.98594	Rho guanine nucleotide exchange factor (GEF) 10	9639	8	6.72246	9.65092	6.63177	6.59836	6.67605	6.65243
ILMN_1727205	ARHGEF10L	Hs.443460	Rho guanine nucleotide exchange factor (GEF) 10-like	55160	1	6.76972	6.68286	6.55207	7.00031	7.32111	6.82583
ILMN_1689770	ARHGEF10L	Hs.443460	Rho guanine nucleotide exchange factor (GEF) 10-like	55160	1	6.7017	6.68711	7.7801	8.95738	7.632	7.63307
ILMN_2389445	ARHGEF10L	Hs.443460	Rho guanine nucleotide exchange factor (GEF) 10-like	55160	1	6.74256	6.63438	6.91865	7.02485	6.7065	6.7739
ILMN_1656546	ARHGEF11	Hs.516954	Rho guanine nucleotide exchange factor (GEF) 11	9826	1	6.70747	6.74028	6.56794	6.74194	8.60423	6.78522
ILMN_2347380	ARHGEF11	Hs.516954	Rho guanine nucleotide exchange factor (GEF) 11	9826	1	6.61695	6.33248	6.4443	6.25336	6.55389	6.51903
ILMN_1733861	ARHGEF11	Hs.516954	Rho guanine nucleotide exchange factor (GEF) 11	9826	1	7.33809	6.70806	7.0712	6.83943	7.04359	9.11593
ILMN_1810712	ARHGEF12	Hs.24598	Rho guanine nucleotide exchange factor (GEF) 12	23365	11	6.7562	6.75846	6.75779	6.63887	6.70725	6.80271
ILMN_1792571	ARHGEF15	Hs.443109	Rho guanine nucleotide exchange factor (GEF) 15	22899	17	6.49795	6.4924	6.29025	6.52304	6.48511	6.48748
ILMN_1669928	ARHGEF16	Hs.87435	Rho guanine nucleotide exchange factor (GEF) 16	27237	1	6.60655	6.67615	6.46715	6.53584	6.52514	6.64488
ILMN_1754562	ARHGEF17	In multiple Geneids				10.2774	6.53712	8.27192	6.57157	10.4538	6.58568
ILMN_1664016	ARHGEF18	Hs.465761	Rho/Rac guanine nucleotide exchange factor (GEF) 18	23370	19	6.45641	6.4246	6.67048	6.43333	6.52589	6.65893
ILMN_1808999	ARHGEF19	Hs.591532	Rho guanine nucleotide exchange factor (GEF) 19	128272	1	7.19072	6.57162	6.66689	6.66824	6.68026	6.79813
ILMN_1703477	ARHGEF2	Hs.516790	Rho/Rac guanine nucleotide exchange factor (GEF) 2	9181	1	6.69114	6.47349	6.54099	6.47145	6.63125	6.52366
ILMN_1781010	ARHGEF3	Hs.476402	Rho guanine nucleotide exchange factor (GEF) 3	50650	3	6.39155	6.54251	6.51305	6.81483	6.57808	6.55161
ILMN_1666076	ARHGEF4	Hs.469935	Rho guanine nucleotide exchange factor (GEF) 4	50649	2	6.22418	6.4237	6.50508	6.47892	6.33484	6.45504
ILMN_2342282	ARHGEF4	Hs.469935	Rho guanine nucleotide exchange factor (GEF) 4	50649	2	6.38358	6.46208	6.34191	6.52578	6.59792	6.49271
ILMN_1708093	ARHGEF5	In multiple Geneids				6.56452	6.42518	6.47017	6.36718	6.438	6.47774
ILMN_2214473	ARHGEF5L					6.65643	6.72557	6.61905	6.48167	6.54616	6.65228
ILMN_1803423	ARHGEF6	Hs.522795	Rac/Cdc42 guanine nucleotide exchange factor (GEF) 6	9459	X	8.0541	6.72045	6.52361	6.70761	6.45433	6.79922
ILMN_1796912	ARHGEF7	Hs.508738	Rho guanine nucleotide exchange factor (GEF) 7	8874	13	7.80853	7.03304	6.60182	8.66803	6.92279	6.67203
ILMN_2235679	ARHGEF7	Hs.508738	Rho guanine nucleotide exchange factor (GEF) 7	8874	13	6.48144	6.4074	6.28777	6.49529	6.47007	6.56875
ILMN_1675984	ARHGEF7	Hs.508738	Rho guanine nucleotide exchange factor (GEF) 7	8874	13	6.43429	6.47941	6.47371	6.3585	6.39659	6.18195
ILMN_1798587	ARHGEF7	Hs.508738	Rho guanine nucleotide exchange factor (GEF) 7	8874	13	6.61173	6.62822	6.62697	6.51254	6.67459	6.75579
ILMN_1779370	ARHGEF9	Hs.54697	Cdc42 guanine nucleotide exchange factor (GEF) 9	23229	X	6.71457	8.2549	7.26298	6.94486	6.72486	7.25992
ILMN_1734496	ARID1A	Hs.468972	AT rich interactive domain 1A (SWI-like)	8289	1	6.52989	6.51264	6.46315	6.56333	6.48322	6.32436
ILMN_1797341	ARID1A	Hs.468972	AT rich interactive domain 1A (SWI-like)	8289	1	11.6412	11.8235	11.4891	11.714	11.5782	11.4504
ILMN_2415357	ARID1B	Hs.291587	AT rich interactive domain 1B (SWI1-like)	57492	6	6.63207	6.56673	6.58078	6.76027	6.6229	6.74881
ILMN_1660433	ARID1B	Hs.291587	AT rich interactive domain 1B (SWI1-like)	57492	6	7.08649	6.64903	6.74562	7.14952	6.70132	8.10517
ILMN_1795247	ARID2	Hs.317304	AT rich interactive domain 2 (ARID, RFX-like)	196528	12	7.24786	8.20859	8.15231	8.77558	6.82736	8.58545
ILMN_2182335	ARID2	Hs.317304	AT rich interactive domain 2 (ARID, RFX-like)	196528	12	6.63256	6.65998	8.68762	6.63549	7.24773	6.64277
ILMN_1670130	ARID3A	Hs.501296	AT rich interactive domain 3A (BRIGHT-like)	1820	19	7.94829	6.73909	8.34237	7.45905	6.97418	7.77502
ILMN_1696956	ARID3B	Hs.655532	AT rich interactive domain 3B (BRIGHT-like)	10620	15	9.36637	8.51042	9.39975	8.70166	9.32223	9.80004
ILMN_1757626	ARID3C	In multiple Geneids				6.68232	6.79245	6.77886	7.38302	6.71339	6.79969
ILMN_2338447	ARID4A	Hs.161000	AT rich interactive domain 4A (RBP1-like)	5926	14	6.82733	6.69066	9.6272	6.68052	9.83468	6.61848
ILMN_1676626	ARID4A	Hs.161000	AT rich interactive domain 4A (RBP1-like)	5926	14	6.60061	6.38221	6.42665	6.44471	6.61171	6.52304
ILMN_1810229	ARID4A	Hs.161000	AT rich interactive domain 4A (RBP1-like)	5926	14	6.98495	8.53467	7.44654	6.60815	7.27628	7.13312
ILMN_2269564	ARID4B	Hs.533633	AT rich interactive domain 4B (RBP1-like)	51742	1	10.0961	7.91818	9.61483	6.87811	9.66443	7.49034
ILMN_1761334	ARID4B	Hs.533633	AT rich interactive domain 4B (RBP1-like)	51742	1	6.71113	6.54822	6.88604	7.53632	6.92989	8.17942
ILMN_2362982	ARID4B	Hs.533633	AT rich interactive domain 4B (RBP1-like)	51742	1	7.59357	7.32128	7.62331	8.27415	7.29773	7.50797
ILMN_1689700	ARID5A	Hs.920	AT rich interactive domain 5A (MRF1-like)	10865	2	6.83579	6.49762	7.03583	7.64894	6.70577	7.36017
ILMN_2298567	ARID5A	Hs.920	AT rich interactive domain 5A (MRF1-like)	10865	2	6.81182	7.84165	8.93041	10.1225	6.68721	8.99711
ILMN_2415157	ARID5A	Hs.920	AT rich interactive domain 5A (MRF1-like)	10865	2	6.40881	6.58086	6.56257	6.51605	6.68185	6.61537
ILMN_1721626	ARID5B	Hs.535297	AT rich interactive domain 5B (MRF1-like)	84159	10	6.50525	6.52446	6.38451	6.54786	6.43273	6.42524
ILMN_1694219	ARIH1	Hs.268787	ariadne homolog, ubiquitin-conjugating enzyme E2 binding protein, 1 (Drosophila)	25820	15	10.702	10.7595	11.0564	10.7656	11.1776	10.2513
ILMN_1792825	ARIH2	Hs.633601	ariadne homolog 2 (Drosophila)	10425	3	6.41909	7.70139	7.0024	6.67626	6.61043	6.61487
ILMN_1813091	ARL1	Hs.372616	ADP-ribosylation factor-like 1	400	12	6.436	6.41708	6.55127	6.49035	6.37267	6.34539
ILMN_1769168	ARL10	Hs.424552	ADP-ribosylation factor-like 10	285598	5	6.41347	6.60445	6.67644	6.50129	6.54575	6.49685
ILMN_1808383	ARL11	Hs.558599	ADP-ribosylation factor-like 11	115761	13	6.44508	6.85138	6.55999	6.57621	6.59969	7.23059
ILMN_1777550	ARL13A	Hs.147237	ADP-ribosylation factor-like 13A	392509	X	6.87011	8.57656	6.83344	6.52623	6.5789	6.91054
ILMN_2403047	ARL13B	Hs.533086	ADP-ribosylation factor-like 13B	200894	3	6.72795	7.05129	6.78178	6.77832	8.40224	6.72265
ILMN_1777301	ARL13B	Hs.533086	ADP-ribosylation factor-like 13B	200894	3	6.49497	6.37135	6.3963	6.4202	6.69345	6.42571
ILMN_2232463	ARL14	Hs.287702	ADP-ribosylation factor-like 14	80117	3	6.59783	6.73796	6.43028	6.40912	6.43938	6.38957
ILMN_1774161	ARL15	Hs.659125	ADP-ribosylation factor-like 15	54622	5	8.59302	9.62292	7.61355	6.82516	9.60285	6.88047
ILMN_2202967	ARL15	Hs.659125	ADP-ribosylation factor-like 15	54622	5	6.71957	6.63183	6.65772	7.18577	6.78629	6.82192
ILMN_2188119	ARL16	Hs.658789	ADP-ribosylation factor-like 16	339231	17	6.36224	6.48207	6.56799	6.28268	6.3902	6.38284
ILMN_1679917	ARL16	Hs.658789	ADP-ribosylation factor-like 16	339231	17	6.77974	6.90225	6.38748	6.73933	6.63815	7.60572
ILMN_3231952	ARL17B	In multiple Geneids				6.76635	7.13711	6.89124	7.4803	8.57263	7.29439
ILMN_3231502	ARL17B	In multiple Geneids				7.67123	6.72888	6.63465	7.20597	6.88016	6.52967
ILMN_3181503	ARL17B	In multiple Geneids				6.67502	6.60365	6.66588	6.57574	6.50752	6.80278
ILMN_1698680	ARL17P1					6.65538	6.77714	8.49917	6.857	6.85092	7.19059
ILMN_1787879	ARL2	Hs.502836	ADP-ribosylation factor-like 2	402	11	6.55671	6.67899	8.18764	6.7933	6.50019	6.63824
ILMN_1755391	ARL2BP	Hs.632873	ADP-ribosylation factor-like 2 binding protein	23568	16	6.30528	7.27642	7.78646	6.6104	6.68872	6.57473
ILMN_1780444	ARL3	Hs.182215	ADP-ribosylation factor-like 3	403	10	6.57762	6.58638	6.47407	6.56075	6.73578	6.3635
ILMN_1704842	ARL4A	Hs.245540	ADP-ribosylation factor-like 4A	10124	7	6.50702	6.59837	6.60708	6.60488	6.55868	6.5568
ILMN_2369953	ARL4A	Hs.245540	ADP-ribosylation factor-like 4A	10124	7	6.82936	6.55893	6.56719	6.6653	6.60203	6.40107
ILMN_1775405	ARL4A	Hs.245540	ADP-ribosylation factor-like 4A	10124	7	6.9333	6.63363	6.56562	6.86329	6.52323	6.7971
ILMN_1753663	ARL4A	Hs.245540	ADP-ribosylation factor-like 4A	10124	7	8.95904	6.91281	8.88132	8.97147	6.60972	6.73065
ILMN_1743241	ARL4A	Hs.245540	ADP-ribosylation factor-like 4A	10124	7	6.56532	6.67909	6.63535	6.40538	6.46728	6.4074
ILMN_1768391	ARL4C	Hs.111554	ADP-ribosylation factor-like 4C	10123	2	6.68762	6.72489	6.6525	6.72515	6.61805	6.45586
ILMN_1719010	ARL4D	Hs.183153	ADP-ribosylation factor-like 4D	379	17	8.50214	9.5984	6.62057	9.0715	7.0383	7.88049
ILMN_1771738	ARL5A	Hs.470233	ADP-ribosylation factor-like 5A	26225	2	8.2125	8.21154	8.68585	7.07634	9.37959	9.22916
ILMN_2332558	ARL5A	Hs.470233	ADP-ribosylation factor-like 5A	26225	2	6.43788	6.44023	6.38596	6.4212	6.43813	6.47854
ILMN_1688526	ARL5A	Hs.470233	ADP-ribosylation factor-like 5A	26225	2	6.78127	6.65253	6.61134	6.52074	6.75797	6.52184
ILMN_2120022	ARL5B	Hs.25362	ADP-ribosylation factor-like 5B	221079	10	7.32447	6.57369	6.66769	7.16808	6.66665	6.73823
ILMN_1680465	ARL5B	Hs.25362	ADP-ribosylation factor-like 5B	221079	10	6.77001	8.38263	6.80781	6.57036	6.90355	8.93755
ILMN_1679295	ARL5C	Hs.568007	ADP-ribosylation factor-like 5C	390790	17	6.56101	8.17324	6.56918	6.86665	6.64516	7.3703
ILMN_2307266	ARL6	In multiple Geneids				6.51076	6.5936	6.39667	6.50659	6.3825	6.42292
ILMN_1703325	ARL6	In multiple Geneids				6.47384	6.50869	6.67993	6.51305	6.45179	6.29246
ILMN_1771822	ARL6	In multiple Geneids				6.81151	6.55009	6.52968	6.50087	6.58629	6.62982
ILMN_1750488	ARL6	In multiple Geneids				6.52774	6.43642	6.59803	6.53669	6.40065	6.52957
ILMN_1708416	ARL6IP1	Hs.634882	ADP-ribosylation factor-like 6 interacting protein 1	23204	16	6.64555	6.62829	7.79391	7.80106	6.67728	6.6287
ILMN_2113362	ARL6IP1	Hs.634882	ADP-ribosylation factor-like 6 interacting protein 1	23204	16	6.5295	6.74817	6.77773	6.61333	6.46041	6.57539
ILMN_1791149	ARL6IP4	Hs.103561	ADP-ribosylation-like factor 6 interacting protein 4	51329	12	11.3576	11.3373	10.6527	11.2376	10.6932	10.8838
ILMN_1779835	ARL6IP4	Hs.103561	ADP-ribosylation-like factor 6 interacting protein 4	51329	12	6.73439	6.52634	6.58575	6.54346	6.6603	6.58701
ILMN_2393144	ARL6IP4	Hs.103561	ADP-ribosylation-like factor 6 interacting protein 4	51329	12	8.31333	6.4529	8.11716	7.07275	6.73768	7.67975
ILMN_1769810	ARL6IP5	Hs.518060	ADP-ribosylation-like factor 6 interacting protein 5	10550	3	6.43508	6.49113	6.37629	6.53573	6.61314	6.49816
ILMN_1797964	ARL6IP6	Hs.643580	ADP-ribosylation-like factor 6 interacting protein 6	151188	2	8.45364	6.58019	9.90146	9.67893	7.67321	9.6712
ILMN_2117902	ARL6IP6	Hs.643580	ADP-ribosylation-like factor 6 interacting protein 6	151188	2	6.66307	6.63948	6.53678	6.60629	6.75564	6.73018
ILMN_1659148	ARL8A	Hs.497399	ADP-ribosylation factor-like 8A	127829	1	6.56816	6.64186	6.45084	6.65616	6.56649	6.53304
ILMN_1752837	ARL8B	Hs.250009	ADP-ribosylation factor-like 8B	55207	3	6.46911	6.39739	6.48303	6.55555	6.6875	6.6066
ILMN_1777691	ARL9	In multiple Geneids				6.58785	6.47984	6.72509	6.56117	6.59051	6.65657
ILMN_1722066	ARMC1	Hs.269542	armadillo repeat containing 1	55156	8	6.81215	8.89023	6.89925	6.80292	6.86611	7.42149
ILMN_1689296	ARMC10	Hs.287412	armadillo repeat containing 10	83787	7	8.20789	6.73076	7.666	7.18014	6.72934	6.84508
ILMN_2052598	ARMC10	Hs.287412	armadillo repeat containing 10	83787	7	6.70965	6.51911	6.51536	6.65387	6.39968	6.43215
ILMN_2213008	ARMC2	Hs.645481	armadillo repeat containing 2	84071	6	6.42627	6.36706	6.39356	6.51221	6.5577	6.53504
ILMN_1779256	ARMC2	Hs.645481	armadillo repeat containing 2	84071	6	7.73345	8.00544	8.01332	7.65765	6.77895	7.01817
ILMN_3243057	ARMC3	Hs.659807	armadillo repeat containing 3	219681	10	6.64279	6.54937	6.47586	6.61525	6.49758	6.65586
ILMN_1776395	ARMC4	Hs.127530	armadillo repeat containing 4	55130	10	6.46863	6.43651	6.50662	6.44164	6.4695	6.56904
ILMN_1697088	ARMC5	Hs.121915	armadillo repeat containing 5	79798	16	6.33501	6.39864	6.4695	6.49451	6.37156	6.47808
ILMN_1697118	ARMC6	Hs.77876	armadillo repeat containing 6	93436	19	8.61964	7.46466	8.48006	8.03455	8.91331	9.68963
ILMN_1797298	ARMC7	Hs.413047	armadillo repeat containing 7	79637	17	6.57045	6.68567	6.53706	6.42683	6.50734	6.5067
ILMN_1797453	ARMC8	Hs.266826	armadillo repeat containing 8	25852	3	6.61796	6.50399	6.45727	6.60664	6.5586	6.55976
ILMN_1781151	ARMC8	Hs.266826	armadillo repeat containing 8	25852	3	10.3122	10.3505	10.5989	10.4095	10.2467	10.3674
ILMN_1656557	ARMC8	Hs.266826	armadillo repeat containing 8	25852	3	8.46534	6.89153	6.81346	6.86484	6.75804	6.73232
ILMN_2385318	ARMC8	Hs.266826	armadillo repeat containing 8	25852	3	6.69179	6.60024	6.69482	6.80857	6.52769	6.74797
ILMN_1755732	ARMC9	Hs.471610	armadillo repeat containing 9	80210	2	6.78626	6.53906	6.7378	6.80891	6.5765	6.77473
ILMN_2180677	ARMCX1	Hs.9728	armadillo repeat containing, X-linked 1	51309	X	6.44975	7.31103	6.54657	6.3991	6.69818	6.67332
ILMN_1788192	ARMCX1	Hs.9728	armadillo repeat containing, X-linked 1	51309	X	6.48778	6.6723	6.54297	7.43584	6.58294	6.92801
ILMN_1785170	ARMCX2	Hs.48924	armadillo repeat containing, X-linked 2	9823	X	6.45183	6.76785	6.43815	6.48461	6.44446	6.32966
ILMN_2334760	ARMCX3	Hs.592225	armadillo repeat containing, X-linked 3	51566	X	6.44039	6.66809	6.54224	6.51399	6.34337	6.41594
ILMN_1651741	ARMCX3	Hs.592225	armadillo repeat containing, X-linked 3	51566	X	7.28208	7.0246	6.69582	7.21636	7.03069	6.86845
ILMN_1664675	ARMCX3	Hs.592225	armadillo repeat containing, X-linked 3	51566	X	6.49157	6.58049	6.64544	8.58248	6.8215	6.72357
ILMN_2334765	ARMCX3	Hs.592225	armadillo repeat containing, X-linked 3	51566	X	6.64051	7.08168	6.66472	6.51993	6.62602	6.69568
ILMN_1743345	ARMCX4	In multiple Geneids				6.97498	6.88177	8.63825	7.97324	7.66185	7.7059
ILMN_1741156	ARMCX5	Hs.522729	armadillo repeat containing, X-linked 5	64860	X	6.47371	6.70727	6.51726	6.98987	6.66118	6.57636
ILMN_2414533	ARMCX6	Hs.83530	armadillo repeat containing, X-linked 6	54470	X	6.75573	6.68738	6.87579	6.83951	6.74633	6.60627
ILMN_1768226	ARMCX6	Hs.83530	armadillo repeat containing, X-linked 6	54470	X	7.12753	8.89384	6.74151	6.92738	6.92866	6.92425
ILMN_1716026	ARMCX6	Hs.83530	armadillo repeat containing, X-linked 6	54470	X	6.67141	6.36832	6.48095	6.48729	6.45122	6.28721
ILMN_2183510	ARMET					9.01237	10.119	10.07	10.098	9.70159	9.93331
ILMN_3249571	ARMS2	Hs.120359	age-related maculopathy susceptibility 2	387715	10	6.58433	6.61148	6.46186	6.4655	6.39277	7.39201
ILMN_2347314	ARNT	Hs.632446	aryl hydrocarbon receptor nuclear translocator	405	1	6.55644	7.42958	6.57306	6.44535	6.81611	6.63808
ILMN_1762582	ARNT	Hs.632446	aryl hydrocarbon receptor nuclear translocator	405	1	6.53795	6.72124	6.59554	6.72448	6.60529	6.49395
ILMN_1718046	ARNT2	Hs.459070	aryl-hydrocarbon receptor nuclear translocator 2	9915	15	6.82107	6.6538	6.60354	6.73941	7.08632	6.87011
ILMN_1731476	ARNTL	Hs.65734	aryl hydrocarbon receptor nuclear translocator-like	406	11	6.71809	6.56888	6.53308	6.4852	6.62751	6.77992
ILMN_2405305	ARNTL	Hs.65734	aryl hydrocarbon receptor nuclear translocator-like	406	11	6.75105	6.66411	9.90585	7.84683	9.95345	9.97808
ILMN_1798064	ARNTL2	Hs.434269	aryl hydrocarbon receptor nuclear translocator-like 2	56938	12	6.70559	6.73442	6.53286	7.47271	6.90274	6.64424
ILMN_3185198	ARP11					7.62546	6.89256	7.19405	6.74934	7.00366	7.68717
ILMN_1759915	ARPC1A	Hs.124126	actin related protein 2/3 complex, subunit 1A, 41kDa	10552	7	6.86997	6.9086	9.37763	6.78377	6.71606	6.66384
ILMN_2085760	ARPC1B	Hs.489284	actin related protein 2/3 complex, subunit 1B, 41kDa	10095	7	10.1516	10.1899	10.4605	9.935	8.54692	11.1014
ILMN_2255021	ARPC2	Hs.529303	actin related protein 2/3 complex, subunit 2, 34kDa	10109	2	6.77031	6.67454	6.41496	6.44788	6.53324	7.13291
ILMN_1792489	ARPC2	Hs.529303	actin related protein 2/3 complex, subunit 2, 34kDa	10109	2	6.57006	6.88522	6.48599	6.45719	6.61848	6.50437
ILMN_1810200	ARPC2	Hs.529303	actin related protein 2/3 complex, subunit 2, 34kDa	10109	2	10.0465	9.74128	10.0084	9.54687	8.47442	9.60515
ILMN_1655561	ARPC3	Hs.524741	actin related protein 2/3 complex, subunit 3, 21kDa	10094	12	6.44618	6.58846	6.45919	6.33484	6.42967	6.5076
ILMN_1803183	ARPC4	Hs.323342	actin related protein 2/3 complex, subunit 4, 20kDa	10093	3	6.55007	6.72993	7.67347	6.70936	6.81414	7.8591
ILMN_2393763	ARPC4	Hs.323342	actin related protein 2/3 complex, subunit 4, 20kDa	10093	3	7.48854	6.7223	6.95012	8.88569	7.45751	6.70359
ILMN_1707336	ARPC4	Hs.323342	actin related protein 2/3 complex, subunit 4, 20kDa	10093	3	6.44816	6.48199	6.49584	6.59606	6.26681	6.5306
ILMN_1768394	ARPC5	Hs.518609	actin related protein 2/3 complex, subunit 5, 16kDa	10092	1	6.75066	7.68155	7.40022	6.94369	6.47386	6.83804
ILMN_2043816	ARPC5L	Hs.132499	actin related protein 2/3 complex, subunit 5-like	81873	9	6.68017	6.65163	6.50613	6.468	6.86357	6.74405
ILMN_1782810	ARPM1	Hs.135411	actin related protein M1	84517	3	6.49364	7.51717	6.42171	6.45325	6.47896	6.47718
ILMN_1776442	ARPM2					6.66271	6.58819	9.46417	6.74322	7.30145	7.08606
ILMN_1772798	ARPP19	Hs.713393	cAMP-regulated phosphoprotein, 19kDa	10776	15	6.73728	6.58664	6.77493	6.71526	6.69908	7.12017
ILMN_2059505	ARPP19	Hs.713393	cAMP-regulated phosphoprotein, 19kDa	10776	15	6.72986	7.78591	6.5673	7.29814	6.82125	6.77608
ILMN_2289825	ARPP-21					6.53785	6.71731	6.73078	6.93551	7.01932	7.10949
ILMN_1672161	ARPP-21					6.77878	6.95271	6.72251	6.65724	6.60225	6.81645
ILMN_2251505	ARPP-21					6.6666	6.50739	6.93467	6.5873	6.45162	6.66076
ILMN_2374728	ARPP-21					6.58197	6.38279	6.50945	6.36356	6.53687	6.54349
ILMN_1671402	ARPP-21					6.41829	6.50157	6.48725	6.40395	6.449	6.51877
ILMN_1660126	ARR3	Hs.308	arrestin 3, retinal (X-arrestin)	407	X	8.01003	6.57682	6.63183	6.8042	7.37073	7.25502
ILMN_2325168	ARRB1	Hs.503284	arrestin, beta 1	408	11	6.465	6.62632	6.39535	6.5117	6.26716	6.36238
ILMN_1730620	ARRB1	Hs.503284	arrestin, beta 1	408	11	7.32389	9.70973	8.38434	8.25621	8.48531	9.42967
ILMN_1675866	ARRB2	Hs.435811	arrestin, beta 2	409	17	6.62294	7.13972	6.65818	6.49279	6.73653	6.88051
ILMN_2395711	ARRB2	Hs.435811	arrestin, beta 2	409	17	6.53819	6.47661	6.58146	6.45862	6.61774	6.5419
ILMN_1661492	ARRDC1	Hs.12999	arrestin domain containing 1	92714	9	6.49018	6.51526	6.53718	7.02729	6.52651	6.31249
ILMN_1715181	ARRDC2	Hs.515249	arrestin domain containing 2	27106	19	6.60627	6.47019	6.61851	6.51042	6.92156	6.57873
ILMN_1710229	ARRDC2	Hs.515249	arrestin domain containing 2	27106	19	7.12613	7.69816	8.28996	6.60329	6.81283	6.46059
ILMN_1655612	ARRDC2	Hs.515249	arrestin domain containing 2	27106	19	6.61413	6.47945	6.439	6.26787	6.56108	6.57862
ILMN_2198515	ARRDC3	Hs.726262	arrestin domain containing 3	57561	5	6.74066	9.23305	7.00501	6.97209	8.25992	7.27458
ILMN_2198516	ARRDC3	Hs.726262	arrestin domain containing 3	57561	5	6.46235	6.9222	6.64949	6.47261	6.80332	6.97585
ILMN_2184064	ARRDC4	Hs.6093	arrestin domain containing 4	91947	15	6.41177	6.37287	6.48085	6.56814	6.43995	6.36361
ILMN_1660544	ARRDC4	Hs.6093	arrestin domain containing 4	91947	15	6.68027	6.81062	6.49057	6.6286	6.97873	7.35733
ILMN_2153787	ARRDC5	In multiple Geneids				6.71219	7.6685	6.59622	6.74947	7.61044	6.755
ILMN_2358202	ARS2					6.58363	6.62905	6.6382	6.94594	6.61444	6.74315
ILMN_1733295	ARS2					6.72047	7.03929	7.07095	8.81059	6.67036	6.75427
ILMN_2047240	ARSA	Hs.88251	arylsulfatase A	410	22	8.69342	8.66393	8.51462	6.69264	8.48778	6.83335
ILMN_1656477	ARSA	Hs.88251	arylsulfatase A	410	22	7.48989	6.92434	8.26732	8.55785	6.84548	6.85044
ILMN_1668727	ARSB	Hs.149103	arylsulfatase B	411	5	6.66871	6.48534	6.72861	6.57377	6.72697	7.49433
ILMN_2242937	ARSB	Hs.149103	arylsulfatase B	411	5	6.39552	6.58841	6.55461	7.06184	6.81564	6.48126
ILMN_1722045	ARSB	Hs.149103	arylsulfatase B	411	5	6.53574	6.50914	6.91563	7.30032	6.67423	6.6842
ILMN_1712587	ARSB	Hs.149103	arylsulfatase B	411	5	8.70321	8.78456	8.44806	6.79027	8.58331	6.83197
ILMN_1684956	ARSD	Hs.528631	arylsulfatase D	414	X	6.41776	6.4877	6.55563	6.59365	6.47021	6.52897
ILMN_1661624	ARSD	Hs.528631	arylsulfatase D	414	X	7.87706	7.66331	9.11994	8.26534	8.18666	8.5451
ILMN_1684873	ARSD	Hs.528631	arylsulfatase D	414	X	6.4175	6.33812	6.5762	6.465	6.37973	6.30075
ILMN_1727462	ARSE	Hs.386975	arylsulfatase E (chondrodysplasia punctata 1)	415	X	6.55157	6.3473	6.42559	6.41931	6.40909	6.40338
ILMN_1664001	ARSF	Hs.101674	arylsulfatase F	416	X	6.46018	6.40065	6.43438	6.39498	6.35061	6.41487
ILMN_1720604	ARSG	Hs.437249	arylsulfatase G	22901	17	6.69666	6.60606	6.53202	7.67196	6.85142	6.60952
ILMN_1757896	ARSH	Hs.351533	arylsulfatase family, member H	347527	X	6.38632	6.53617	6.79126	6.80143	6.49165	6.57302
ILMN_1727156	ARSI	Hs.591252	arylsulfatase family, member I	340075	5	6.46749	6.45931	6.41739	6.61301	6.58997	6.53487
ILMN_1679318	ARSJ	Hs.22895	arylsulfatase family, member J	79642	4	7.25597	6.79618	6.895	6.97543	6.6979	7.86595
ILMN_1657050	ARSK	Hs.585051	arylsulfatase family, member K	153642	5	7.33263	6.49277	6.88448	7.62476	6.6856	6.59392
ILMN_1807913	ART1	Hs.382188	ADP-ribosyltransferase 1	417	11	8.85972	9.75418	7.27269	6.80584	8.66249	8.55038
ILMN_1693218	ART3	Hs.24976	ADP-ribosyltransferase 3	419	4	6.41562	6.6153	6.55301	6.52365	6.46467	6.58055
ILMN_1805773	ART4	Hs.591158	ADP-ribosyltransferase 4 (Dombrock blood group)	420	12	9.79755	9.40976	7.53979	8.08719	7.38951	9.98347
ILMN_1733583	ART5	Hs.125680	ADP-ribosyltransferase 5	116969	11	6.53893	6.44303	6.39907	6.29851	6.36431	6.50325
ILMN_2338733	ART5	Hs.125680	ADP-ribosyltransferase 5	116969	11	6.73901	6.53665	6.4237	6.381	6.74757	6.4842
ILMN_1762952	ARTN	Hs.632404	artemin	9048	1	6.37306	6.37339	6.52706	6.39443	6.27677	6.56169
ILMN_1727040	ARTN	Hs.632404	artemin	9048	1	6.63494	6.54152	6.61792	6.83009	6.59023	6.64086
ILMN_1773295	ARTN	Hs.632404	artemin	9048	1	6.6366	6.58834	6.50386	6.59086	6.67015	6.68727
ILMN_1803691	ARTN	Hs.632404	artemin	9048	1	6.43215	6.67089	6.4313	6.57634	6.57975	6.39147
ILMN_1800935	ARV1	Hs.275736	ARV1 homolog (S. cerevisiae)	64801	1	6.36447	6.54071	6.461	6.98168	6.40344	6.47937
ILMN_1677226	ARVCF	Hs.713616	armadillo repeat gene deleted in velocardiofacial syndrome	421	22	6.61044	6.59792	6.55425	6.48503	6.57504	6.55053
ILMN_3307108	ARVP6125	Hs.626041	hypothetical LOC442092	442092	3	7.1565	7.17897	8.84905	6.77944	7.23452	8.85845
ILMN_1720205	ARVP6125	Hs.626041	hypothetical LOC442092	442092	3	6.73847	6.48292	6.65822	6.69624	6.89891	6.47576
ILMN_1724162	ARX	In multiple Geneids				7.00378	6.45834	6.59597	6.70536	6.71235	6.60275
ILMN_1771732	AS3MT	Hs.720370	arsenic (+3 oxidation state) methyltransferase	57412	10	9.23633	7.33032	6.73722	6.70339	6.69828	6.67296
ILMN_1684054	ASAH1	Hs.527412	N-acylsphingosine amidohydrolase (acid ceramidase) 1	427	8	6.6168	7.38976	7.25928	8.8074	7.61097	6.7993
ILMN_1655509	ASAH1	Hs.527412	N-acylsphingosine amidohydrolase (acid ceramidase) 1	427	8	7.77181	7.01945	7.13525	6.71221	8.01979	7.64762
ILMN_1780786	ASAH2	Hs.512645	N-acylsphingosine amidohydrolase (non-lysosomal ceramidase) 2	56624	10	6.59109	6.95899	6.70609	6.98061	6.6323	6.83215
ILMN_1800237	ASAH2	Hs.512645	N-acylsphingosine amidohydrolase (non-lysosomal ceramidase) 2	56624	10	6.6966	6.72243	7.15012	6.74506	6.96979	6.64707
ILMN_1776129	ASAH2	Hs.512645	N-acylsphingosine amidohydrolase (non-lysosomal ceramidase) 2	56624	10	6.87778	6.67846	7.19229	6.69919	7.33672	8.49133
ILMN_2118773	ASAH2B	In multiple Geneids				6.65031	6.65638	6.54284	6.378	6.60765	6.60263
ILMN_1658602	ASAH2B	In multiple Geneids				6.68525	6.67785	6.7625	6.5471	6.91904	6.59003
ILMN_3242048	ASAH2C	In multiple Geneids				8.05742	7.61314	8.06738	6.94607	9.08132	6.95087
ILMN_1656248	ASAM					6.39563	6.45431	6.68503	6.31262	6.56596	6.4577
ILMN_2233366	ASAP1	Hs.655552	ArfGAP with SH3 domain, ankyrin repeat and PH domain 1	50807	8	6.61119	6.67254	6.58507	6.50434	6.69572	6.65936
ILMN_3245057	ASAP1	Hs.655552	ArfGAP with SH3 domain, ankyrin repeat and PH domain 1	50807	8	7.28713	6.89098	6.42976	6.57675	6.67046	6.75929
ILMN_1690963	ASAP1	Hs.655552	ArfGAP with SH3 domain, ankyrin repeat and PH domain 1	50807	8	6.54723	6.76577	7.69379	6.68151	7.09041	6.59476
ILMN_3244390	ASAP1IT1					6.47855	6.7618	6.50573	6.53913	6.61352	7.39947
ILMN_3270972	ASAP2	Hs.555902	ArfGAP with SH3 domain, ankyrin repeat and PH domain 2	8853	2	6.60056	6.78163	6.83839	6.55733	6.60958	8.49437
ILMN_3194508	ASAP2	Hs.555902	ArfGAP with SH3 domain, ankyrin repeat and PH domain 2	8853	2	6.64722	7.51947	6.68513	6.69089	6.62906	6.86419
ILMN_1685441	ASAP3	Hs.437379	ArfGAP with SH3 domain, ankyrin repeat and PH domain 3	55616	1	6.68779	6.86336	6.55982	7.89425	6.95916	6.5658
ILMN_1683096	ASB1	Hs.516788	ankyrin repeat and SOCS box containing 1	51665	2	6.64086	6.52984	6.31733	6.70292	6.47559	6.36447
ILMN_1781148	ASB10	In multiple Geneids				6.68576	7.17684	6.74535	6.81521	6.62936	7.13621
ILMN_1722024	ASB11	Hs.352183	ankyrin repeat and SOCS box containing 11	140456	X	6.44576	6.39924	6.2815	6.31733	6.57646	6.51585
ILMN_1651643	ASB11	Hs.352183	ankyrin repeat and SOCS box containing 11	140456	X	9.35124	8.85845	7.67855	8.31064	7.01167	7.66471
ILMN_2272251	ASB11	Hs.352183	ankyrin repeat and SOCS box containing 11	140456	X	6.8199	6.53559	6.71569	6.57206	6.63515	6.58791
ILMN_1656364	ASB12	Hs.56281	ankyrin repeat and SOCS box containing 12	142689	X	6.43383	6.44955	6.45431	6.6169	6.38967	6.41418
ILMN_1654385	ASB13	Hs.445899	ankyrin repeat and SOCS box containing 13	79754	10	6.38831	6.43513	6.53185	6.39768	6.59122	6.27017
ILMN_1753737	ASB14	Hs.665154	ankyrin repeat and SOCS box containing 14	142686	3	6.38846	6.6396	6.70521	6.55973	6.48852	6.43666
ILMN_1740528	ASB15	Hs.83916	ankyrin repeat and SOCS box containing 15	142685	7	6.42606	6.55343	6.37048	6.43632	6.33866	6.36415
ILMN_1810881	ASB16	Hs.534517	ankyrin repeat and SOCS box containing 16	92591	17	9.80561	8.89758	7.19022	7.36654	9.85692	10.2874
ILMN_2210101	ASB17	Hs.125423	ankyrin repeat and SOCS box containing 17	127247	1	6.718	6.60791	6.84711	6.79644	6.4295	6.68223
ILMN_1670829	ASB17	Hs.125423	ankyrin repeat and SOCS box containing 17	127247	1	6.49829	6.76482	6.61107	9.70788	7.16274	6.60397
ILMN_3248023	ASB18	In multiple Geneids				6.6116	6.66334	6.74479	6.66455	6.70933	8.24197
ILMN_1795811	ASB2	Hs.510327	ankyrin repeat and SOCS box containing 2	51676	14	6.6582	6.55051	6.48133	6.63338	6.79945	6.55727
ILMN_2358784	ASB3	Hs.40763	ankyrin repeat and SOCS box containing 3	51130	2	6.81102	6.72569	7.16566	8.29284	7.17568	9.70296
ILMN_2358783	ASB3	Hs.40763	ankyrin repeat and SOCS box containing 3	51130	2	7.71391	6.99922	6.62938	8.07993	7.13913	7.82533
ILMN_1699606	ASB3	Hs.40763	ankyrin repeat and SOCS box containing 3	51130	2	8.92569	7.10618	6.77613	9.29739	6.98112	9.69572
ILMN_1813668	ASB4	Hs.602765	ankyrin repeat and SOCS box containing 4	51666	7	9.36007	6.52656	8.12041	6.66449	6.75856	6.65253
ILMN_1676066	ASB4	Hs.602765	ankyrin repeat and SOCS box containing 4	51666	7	6.68881	6.85148	6.48261	6.80424	6.74018	6.74779
ILMN_1702618	ASB4	Hs.602765	ankyrin repeat and SOCS box containing 4	51666	7	6.61438	7.12741	9.52516	6.7894	6.89821	6.70051
ILMN_1711269	ASB5	Hs.591712	ankyrin repeat and SOCS box containing 5	140458	4	6.65148	6.73869	6.90615	7.68448	6.75718	6.57626
ILMN_2126055	ASB5	Hs.591712	ankyrin repeat and SOCS box containing 5	140458	4	6.42027	6.51802	6.56018	6.79302	6.83349	6.54049
ILMN_1655532	ASB6	Hs.125037	ankyrin repeat and SOCS box containing 6	140459	9	6.43592	6.41574	6.39733	6.34755	6.5664	6.3713
ILMN_1806705	ASB6	Hs.125037	ankyrin repeat and SOCS box containing 6	140459	9	6.71494	6.60151	6.4779	6.55076	6.42754	6.56501
ILMN_2397776	ASB6	Hs.125037	ankyrin repeat and SOCS box containing 6	140459	9	6.43515	6.44651	6.39109	6.50618	6.4101	6.46505
ILMN_1744050	ASB7	Hs.31845	ankyrin repeat and SOCS box containing 7	140460	15	6.4643	6.59435	6.49259	6.55405	6.5119	6.46246
ILMN_1753040	ASB7	Hs.31845	ankyrin repeat and SOCS box containing 7	140460	15	10.1637	6.69824	6.65675	6.7899	6.56196	6.51141
ILMN_1680419	ASB7	Hs.31845	ankyrin repeat and SOCS box containing 7	140460	15	6.75456	6.66454	6.43649	6.63998	6.57238	6.33645
ILMN_2173740	ASB8	Hs.432699	ankyrin repeat and SOCS box containing 8	140461	12	6.52711	6.58304	6.28585	6.57271	6.38271	6.53189
ILMN_1783675	ASB8	Hs.432699	ankyrin repeat and SOCS box containing 8	140461	12	7.03437	6.67901	6.72175	7.55668	9.42558	6.77928
ILMN_2373728	ASB9	Hs.19404	ankyrin repeat and SOCS box containing 9	140462	X	6.54443	6.49002	6.60209	6.47276	6.42292	6.70018
ILMN_1786041	ASB9	Hs.19404	ankyrin repeat and SOCS box containing 9	140462	X	6.44762	7.09857	6.7757	6.5769	6.51885	6.89217
ILMN_1685097	ASCC1	Hs.500007	activating signal cointegrator 1 complex subunit 1	51008	10	6.38905	6.69724	6.64839	6.66281	6.60901	6.49557
ILMN_1679919	ASCC2	Hs.517438	activating signal cointegrator 1 complex subunit 2	84164	22	6.5258	6.94353	7.13503	6.73405	6.66966	9.25969
ILMN_1745772	ASCC3	Hs.486031	activating signal cointegrator 1 complex subunit 3	10973	6	6.64299	7.94807	7.09891	6.65457	7.11453	6.7279
ILMN_2294751	ASCC3	Hs.486031	activating signal cointegrator 1 complex subunit 3	10973	6	6.74602	8.41075	6.75512	8.7454	7.22699	7.29413
ILMN_1797656	ASCC3	Hs.486031	activating signal cointegrator 1 complex subunit 3	10973	6	6.69276	6.68676	6.61507	6.76777	6.76503	6.43686
ILMN_1772177	ASCC3	Hs.486031	activating signal cointegrator 1 complex subunit 3	10973	6	6.36614	6.37942	6.47254	6.51471	6.53308	6.43488
ILMN_1701653	ASCL1	Hs.703025	achaete-scute complex homolog 1 (Drosophila)	429	12	7.55377	6.59832	7.15265	7.57914	7.42657	6.92143
ILMN_1723412	ASCL2	Hs.152475	achaete-scute complex homolog 2 (Drosophila)	430	11	6.61018	6.91998	6.67916	6.7212	7.96387	6.68674
ILMN_1695353	ASCL3	Hs.501852	achaete-scute complex homolog 3 (Drosophila)	56676	11	6.82324	6.79362	7.48116	6.93364	6.72331	9.08713
ILMN_1813075	ASCL4	Hs.149910	achaete-scute complex homolog 4 (Drosophila)	121549	12	6.60579	6.39311	6.62782	6.55301	6.46718	6.50362
ILMN_3185242	ASCL5	Hs.721460	achaete-scute complex homolog 5 (Drosophila)	647219	1	6.3947	6.84803	6.63397	6.6687	6.49809	6.61425
ILMN_3261705	ASCL5	Hs.721460	achaete-scute complex homolog 5 (Drosophila)	647219	1	7.04147	6.5897	6.72877	8.23568	6.79561	6.87762
ILMN_1714737	ASF1A	Hs.292316	ASF1 anti-silencing function 1 homolog A (S. cerevisiae)	25842	6	7.10456	6.75816	7.58489	9.06452	6.81549	9.13871
ILMN_1695414	ASF1B	Hs.26516	ASF1 anti-silencing function 1 homolog B (S. cerevisiae)	55723	19	6.76141	6.81857	6.51885	9.03979	6.80639	6.84187
ILMN_3259153	ASFMR1					6.69312	6.72602	6.59837	6.52226	6.7961	6.62266
ILMN_1769013	ASGR1	Hs.12056	asialoglycoprotein receptor 1	432	17	6.48308	6.5035	6.36345	6.47104	6.61014	6.60247
ILMN_1700340	ASGR2	Hs.654440	asialoglycoprotein receptor 2	433	17	7.28838	6.82872	7.43613	6.5446	6.61572	8.71612
ILMN_2342638	ASGR2	Hs.654440	asialoglycoprotein receptor 2	433	17	6.51915	6.64682	6.62779	6.37221	6.50261	6.5272
ILMN_1694966	ASGR2	Hs.654440	asialoglycoprotein receptor 2	433	17	6.59321	6.81335	6.50634	7.58687	6.74761	6.5457
ILMN_1782032	ASH1L	Hs.491060	ash1 (absent, small, or homeotic)-like (Drosophila)	55870	1	10.9768	10.811	10.2673	10.4196	10.5425	10.7044
ILMN_1666933	ASH2L	Hs.521530	ash2 (absent, small, or homeotic)-like (Drosophila)	9070	8	7.1443	6.67699	8.45636	6.5028	6.67449	8.25663
ILMN_1791647	ASIP	Hs.659995	agouti signaling protein	434	20	6.46069	6.72075	6.41579	6.62263	6.35801	6.35634
ILMN_1685142	ASL	Hs.632015	argininosuccinate lyase	435	7	6.81117	6.36033	6.37104	6.57481	6.51756	6.55407
ILMN_1685037	ASL	Hs.632015	argininosuccinate lyase	435	7	6.87887	6.96496	6.69576	6.74138	7.5182	7.52402
ILMN_2379393	ASL	Hs.632015	argininosuccinate lyase	435	7	6.42338	6.48739	6.65051	6.48592	6.47383	6.34055
ILMN_1690595	ASMT	Hs.522572	acetylserotonin O-methyltransferase	438	X	6.48675	6.66678	6.5719	6.56307	6.44723	6.54059
ILMN_1804384	ASMTL	Hs.533514	acetylserotonin O-methyltransferase-like	8623	X	6.47495	6.51381	6.40347	6.59277	6.5934	6.4717
ILMN_1732615	ASMTL	Hs.533514	acetylserotonin O-methyltransferase-like	8623	X	6.67985	6.67895	6.79509	8.80201	6.8409	7.84018
ILMN_1689786	ASMTL	Hs.533514	acetylserotonin O-methyltransferase-like	8623	X	6.82795	7.248	7.17342	7.73384	6.59408	7.95355
ILMN_1657571	ASNA1	Hs.465985	arsA arsenite transporter, ATP-binding, homolog 1 (bacterial)	439	19	6.63976	6.59255	6.97256	6.886	6.77659	6.71426
ILMN_1796417	ASNS	Hs.489207	asparagine synthetase (glutamine-hydrolyzing)	440	7	13.649	12.3837	13.6817	12.7323	13.5607	13.025
ILMN_2398107	ASNS	Hs.489207	asparagine synthetase (glutamine-hydrolyzing)	440	7	7.65406	7.28428	8.58049	8.65477	7.37648	6.63568
ILMN_2221673	ASNSD1	Hs.101364	asparagine synthetase domain containing 1	54529	2	10.9442	10.8894	10.8719	11.5655	11.0368	11.3286
ILMN_1692824	ASPA	Hs.171142	aspartoacylase	443	17	6.65435	6.52009	6.6461	6.53893	6.55674	6.56392
ILMN_3246037	ASPG	Hs.146239	asparaginase homolog (S. cerevisiae)	374569	14	6.59459	6.58457	6.69037	6.51893	6.39423	6.56044
ILMN_2352934	ASPH	Hs.332422	aspartate beta-hydroxylase	444	8	6.69813	6.63133	6.49064	6.4105	6.66371	6.47683
ILMN_1693771	ASPH	Hs.332422	aspartate beta-hydroxylase	444	8	6.70185	6.9249	7.86152	6.75625	6.86329	8.41075
ILMN_1739719	ASPH	Hs.332422	aspartate beta-hydroxylase	444	8	6.74373	8.50282	6.64048	7.37986	7.31382	6.43276
ILMN_1662390	ASPHD1	Hs.655761	aspartate beta-hydroxylase domain containing 1	253982	16	6.35622	6.40435	6.34198	6.59778	6.49923	6.53599
ILMN_1708950	ASPHD1	Hs.655761	aspartate beta-hydroxylase domain containing 1	253982	16	6.72869	6.53124	6.67623	6.65767	7.9152	6.70772
ILMN_1662490	ASPHD1	Hs.655761	aspartate beta-hydroxylase domain containing 1	253982	16	6.68977	6.60729	6.65705	7.28894	6.88038	6.79889
ILMN_2167426	ASPHD2	Hs.567547	aspartate beta-hydroxylase domain containing 2	57168	22	7.09192	7.35097	6.64422	6.72993	7.45561	6.56834
ILMN_1815184	ASPM	Hs.121028	asp (abnormal spindle) homolog, microcephaly associated (Drosophila)	259266	1	6.62943	8.36035	6.84484	6.68855	6.7939	6.89358
ILMN_2168166	ASPN	Hs.435655	asporin	54829	9	6.56827	6.77584	6.56742	6.49082	6.45346	6.41679
ILMN_1762284	ASPRV1	Hs.516253	aspartic peptidase, retroviral-like 1	151516	2	6.70254	6.98364	6.43827	6.42615	6.56208	6.76885
ILMN_1688180	ASPSCR1	Hs.298351	alveolar soft part sarcoma chromosome region, candidate 1	79058	17	6.49362	6.8906	6.68905	6.60084	6.69364	6.57043
ILMN_1661860	ASPSCR1	Hs.298351	alveolar soft part sarcoma chromosome region, candidate 1	79058	17	6.46763	6.45783	6.42621	6.38355	6.51854	6.35192
ILMN_1660749	ASPSCR1	Hs.298351	alveolar soft part sarcoma chromosome region, candidate 1	79058	17	6.54102	6.58883	6.43069	6.43602	6.55181	6.35434
ILMN_1810199	ASRGL1	In multiple Geneids				6.63092	6.57142	6.55707	6.72945	6.50834	8.70414
ILMN_1708778	ASS1	Hs.160786	argininosuccinate synthase 1	445	9	6.49536	6.6456	6.58762	6.83192	6.66516	6.54177
ILMN_2395451	ASS1	Hs.160786	argininosuccinate synthase 1	445	9	10.723	10.5693	10.6071	10.5866	10.7552	10.7758
ILMN_1688234	ASS1	Hs.160786	argininosuccinate synthase 1	445	9	6.97387	8.91369	6.69115	6.99177	6.52398	8.98479
ILMN_1803813	ASTE1	Hs.100878	asteroid homolog 1 (Drosophila)	28990	3	6.40312	6.49785	6.40963	6.31373	6.37043	6.52003
ILMN_1728055	ASTL	Hs.447993	astacin-like metallo-endopeptidase (M12 family)	431705	2	7.16059	6.71395	6.81286	6.6688	7.1229	6.52464
ILMN_1684959	ASTN1	Hs.495897	astrotactin 1	460	1	6.55429	6.80883	6.48107	6.50501	6.69507	6.55398
ILMN_1702189	ASTN1	Hs.495897	astrotactin 1	460	1	6.71781	7.39876	6.52657	6.62564	6.68829	6.49819
ILMN_1744118	ASTN2	Hs.601562	astrotactin 2	23245	9	8.81947	6.57659	6.79315	6.57871	6.47995	6.59943
ILMN_1797283	ASTN2	Hs.601562	astrotactin 2	23245	9	6.66092	6.43406	6.51654	6.5158	6.46231	6.46792
ILMN_2381559	ASTN2	Hs.601562	astrotactin 2	23245	9	6.63301	7.99962	6.65982	8.72109	6.45702	7.08816
ILMN_1726025	ASXL1	Hs.374043	additional sex combs like 1 (Drosophila)	171023	20	10.3132	9.55311	9.31165	9.72851	9.51615	8.51367
ILMN_1698968	ASXL2	Hs.119815	additional sex combs like 2 (Drosophila)	55252	2	6.67444	8.3824	6.55627	6.65069	7.58259	7.83819
ILMN_1736957	ASXL3	Hs.464876	additional sex combs like 3 (Drosophila)	80816	18	7.0167	6.5289	6.63559	6.63472	6.60807	6.60558
ILMN_2048957	ASZ1	Hs.352412	ankyrin repeat, SAM and basic leucine zipper domain containing 1	136991	7	6.52287	6.48708	6.53746	6.56461	6.34096	6.44896
ILMN_1782246	ASZ1	Hs.352412	ankyrin repeat, SAM and basic leucine zipper domain containing 1	136991	7	7.15557	8.18009	7.63254	6.61807	7.0663	6.84871
ILMN_1654497	ATAD1	Hs.435948	ATPase family, AAA domain containing 1	84896	10	6.52552	8.38675	8.96096	7.72877	6.78972	6.58778
ILMN_2169983	ATAD1	Hs.435948	ATPase family, AAA domain containing 1	84896	10	6.47254	6.61751	6.64416	6.43326	6.43128	6.47152
ILMN_2048700	ATAD2	Hs.370834	ATPase family, AAA domain containing 2	29028	8	6.6523	6.8363	6.83587	7.99962	9.19024	6.6976
ILMN_3235282	ATAD2B	Hs.467862	ATPase family, AAA domain containing 2B	54454	2	6.76653	8.0774	6.82152	6.73287	7.02289	9.5345
ILMN_1738530	ATAD3A	Hs.23413	ATPase family, AAA domain containing 3A	55210	1	7.22162	6.93806	6.73712	8.93163	6.98045	6.95288
ILMN_2131936	ATAD3B	Hs.729021	ATPase family, AAA domain containing 3B	83858	1	6.55618	6.61086	6.72164	6.7592	6.62903	6.87137
ILMN_2231569	ATAD3C	Hs.724767	ATPase family, AAA domain containing 3C	219293	1	6.98157	7.43726	6.94988	7.00445	8.00527	6.5682
ILMN_1806956	ATAD5	Hs.528902	ATPase family, AAA domain containing 5	79915	17	6.58408	6.6203	6.60649	6.95346	6.66101	6.6571
ILMN_1656576	ATCAY	In multiple Geneids				6.52018	6.57101	6.46765	6.63543	6.65322	6.80306
ILMN_1791400	ATE1	Hs.632080	arginyltransferase 1	11101	10	6.73523	6.40068	6.45555	6.57359	6.36409	6.57268
ILMN_1812479	ATE1	Hs.632080	arginyltransferase 1	11101	10	7.04131	6.63045	6.84626	6.615	6.59124	6.82272
ILMN_2381769	ATE1	Hs.632080	arginyltransferase 1	11101	10	6.46378	6.54396	6.51375	6.46513	6.46053	6.52981
ILMN_1756867	ATE1	Hs.632080	arginyltransferase 1	11101	10	7.33908	6.71754	7.09578	6.55705	6.75466	6.56599
ILMN_1801923	ATF1	Hs.648565	activating transcription factor 1	466	12	6.82378	6.65595	6.82653	7.76747	7.20019	6.70495
ILMN_1748271	ATF2	Hs.592510	activating transcription factor 2	1386	2	7.04562	7.19959	7.75308	6.79922	7.15012	8.9673
ILMN_2374865	ATF3	Hs.460	activating transcription factor 3	467	1	6.83836	7.14641	6.51978	8.86268	6.82122	6.78686
ILMN_1661109	ATF3	Hs.460	activating transcription factor 3	467	1	6.40637	6.68198	6.46433	6.37201	6.4534	6.61422
ILMN_1791346	ATF3	Hs.460	activating transcription factor 3	467	1	6.47663	6.45054	6.38119	6.55024	6.55893	6.42421
ILMN_1672128	ATF4	Hs.496487	activating transcription factor 4 (tax-responsive enhancer element B67)	468	22	6.42375	6.45683	6.48679	6.41107	6.3669	6.46911
ILMN_1783394	ATF4	Hs.496487	activating transcription factor 4 (tax-responsive enhancer element B67)	468	22	6.87335	6.70017	6.66724	6.7254	6.60937	7.08796
ILMN_2358457	ATF4	Hs.496487	activating transcription factor 4 (tax-responsive enhancer element B67)	468	22	6.52116	6.63524	6.39935	6.61282	6.58672	6.60807
ILMN_1669113	ATF5	Hs.9754	activating transcription factor 5	22809	19	6.84629	6.7558	6.91332	6.73936	6.66765	6.59999
ILMN_1703471	ATF6	Hs.492740	activating transcription factor 6	22926	1	6.53336	6.6744	6.44415	6.52003	6.3155	6.27344
ILMN_3273641	ATF6B	Hs.42853	activating transcription factor 6 beta	1388	6	10.0171	10.2669	10.339	10.1081	9.15004	10.6194
ILMN_3194911	ATF6B	Hs.42853	activating transcription factor 6 beta	1388	6	6.7082	6.66293	6.83202	6.74495	6.665	6.68723
ILMN_1706967	ATF7	Hs.12286	activating transcription factor 7	11016	12	7.98273	7.51157	6.75154	6.74327	9.13782	9.48067
ILMN_1716435	ATF7IP	Hs.729180	activating transcription factor 7 interacting protein	55729	12	6.97052	9.39319	9.72851	7.82236	8.81403	8.91544
ILMN_1804445	ATF7IP2	Hs.513343	activating transcription factor 7 interacting protein 2	80063	16	6.45316	6.62037	6.43985	9.24981	6.65809	6.56765
ILMN_1748968	ATG10	Hs.713698	ATG10 autophagy related 10 homolog (S. cerevisiae)	83734	5	7.68264	8.47503	6.91256	7.2594	7.70179	6.89781
ILMN_2206098	ATG10	Hs.713698	ATG10 autophagy related 10 homolog (S. cerevisiae)	83734	5	6.36496	6.82749	6.46873	6.46022	6.45488	6.37762
ILMN_2188204	ATG12	Hs.264482	ATG12 autophagy related 12 homolog (S. cerevisiae)	9140	5	6.30898	6.34635	6.4567	6.23175	6.38624	6.3275
ILMN_1673898	ATG12	Hs.264482	ATG12 autophagy related 12 homolog (S. cerevisiae)	9140	5	6.87264	6.7632	6.80534	6.68292	6.92416	6.69087
ILMN_1725707	ATG16L1	Hs.529322	ATG16 autophagy related 16-like 1 (S. cerevisiae)	55054	2	10.1589	10.8621	10.1862	10.9351	10.2351	10.6919
ILMN_2365881	ATG16L1	Hs.529322	ATG16 autophagy related 16-like 1 (S. cerevisiae)	55054	2	6.58566	7.83112	8.35396	6.6033	7.98249	7.95759
ILMN_1664644	ATG16L2	Hs.653186	ATG16 autophagy related 16-like 2 (S. cerevisiae)	89849	11	6.58258	6.57279	6.54619	6.8296	6.74847	6.67808
ILMN_1756006	ATG2A	Hs.370671	ATG2 autophagy related 2 homolog A (S. cerevisiae)	23130	11	7.3956	9.2216	6.69084	7.6585	6.79743	7.21992
ILMN_1735006	ATG2B	Hs.168241	ATG2 autophagy related 2 homolog B (S. cerevisiae)	55102	14	6.83515	7.78064	6.88947	6.54977	6.6697	6.61146
ILMN_1769566	ATG3	Hs.477126	ATG3 autophagy related 3 homolog (S. cerevisiae)	64422	3	7.38015	8.35649	7.61079	7.60764	6.74388	9.04932
ILMN_2163732	ATG3	Hs.477126	ATG3 autophagy related 3 homolog (S. cerevisiae)	64422	3	7.03964	6.68736	6.64241	6.64415	6.66932	6.97024
ILMN_2313782	ATG4A	Hs.8763	ATG4 autophagy related 4 homolog A (S. cerevisiae)	115201	X	6.49185	6.91584	6.89884	7.18054	6.71442	8.56963
ILMN_1768960	ATG4A	Hs.8763	ATG4 autophagy related 4 homolog A (S. cerevisiae)	115201	X	6.42015	6.7203	6.91619	7.05587	6.72373	6.62605
ILMN_3307158	ATG4A	Hs.8763	ATG4 autophagy related 4 homolog A (S. cerevisiae)	115201	X	6.59143	6.49468	6.79488	6.83801	6.94358	6.46751
ILMN_1691173	ATG4B	Hs.283610	ATG4 autophagy related 4 homolog B (S. cerevisiae)	23192	2	6.73781	7.42893	6.55952	7.20492	6.916	6.54729
ILMN_2411915	ATG4B	Hs.283610	ATG4 autophagy related 4 homolog B (S. cerevisiae)	23192	2	6.63048	6.69617	6.49125	6.44412	6.46866	6.40278
ILMN_2383727	ATG4C	Hs.7353	ATG4 autophagy related 4 homolog C (S. cerevisiae)	84938	1	6.45335	6.52673	6.52231	6.45998	6.33083	6.42468
ILMN_1700923	ATG4C	Hs.7353	ATG4 autophagy related 4 homolog C (S. cerevisiae)	84938	1	11.3286	7.58739	6.559	7.21926	10.2708	10.7595
ILMN_2180315	ATG4D	Hs.512799	ATG4 autophagy related 4 homolog D (S. cerevisiae)	84971	19	6.69445	6.71847	6.8394	8.85408	7.22273	6.94055
ILMN_1801905	ATG4D	Hs.512799	ATG4 autophagy related 4 homolog D (S. cerevisiae)	84971	19	8.25187	10.2554	10.0602	10.1097	8.65253	9.86299
ILMN_1718265	ATG5	Hs.486063	ATG5 autophagy related 5 homolog (S. cerevisiae)	9474	6	8.07832	6.57487	6.65373	6.59292	6.49788	6.79322
ILMN_1790978	ATG7	Hs.38032	ATG7 autophagy related 7 homolog (S. cerevisiae)	10533	3	6.42756	7.41145	7.82911	9.66822	6.70246	7.30867
ILMN_2296290	ATG9A	Hs.323363	ATG9 autophagy related 9 homolog A (S. cerevisiae)	79065	2	6.68818	6.46476	6.26168	6.47809	6.49693	6.41192
ILMN_2410975	ATG9A	Hs.323363	ATG9 autophagy related 9 homolog A (S. cerevisiae)	79065	2	8.68724	8.73786	8.84197	9.07562	7.21956	8.26653
ILMN_1739008	ATG9A	Hs.323363	ATG9 autophagy related 9 homolog A (S. cerevisiae)	79065	2	6.96646	6.99172	8.53006	6.79535	7.46663	7.11343
ILMN_1734655	ATG9B	Hs.707300	ATG9 autophagy related 9 homolog B (S. cerevisiae)	285973	7	6.50605	6.6056	6.50689	6.42969	6.47868	6.34397
ILMN_1794707	ATHL1	Hs.353181	ATH1, acid trehalase-like 1 (yeast)	80162	11	8.05436	6.99735	6.4692	6.73545	6.69175	6.69882
ILMN_1673991	ATIC	Hs.90280	5-aminoimidazole-4-carboxamide ribonucleotide formyltransferase/IMP cyclohydrolase	471	2	6.54861	6.64741	6.79447	6.73498	7.38833	7.08239
ILMN_3255124	ATL1	Hs.584905	atlastin GTPase 1	51062	14	6.79731	6.56395	6.82211	6.66802	6.76032	7.8866
ILMN_3181411	ATL1	Hs.584905	atlastin GTPase 1	51062	14	6.38782	6.72968	6.79069	6.56459	6.44693	6.49949
ILMN_1716384	ATL2	Hs.727652	atlastin GTPase 2	64225	2	11.1987	10.9268	11.7022	11.0153	11.3951	10.8414
ILMN_1751086	ATL3	Hs.356719	atlastin GTPase 3	25923	11	6.57915	6.56829	6.56795	6.67089	6.60137	6.41019
ILMN_1713630	ATM	Hs.367437	ataxia telangiectasia mutated	472	11	6.44093	6.4428	6.48494	6.42156	6.49665	6.5207
ILMN_2370825	ATM	Hs.367437	ataxia telangiectasia mutated	472	11	6.5389	6.58165	6.5094	6.51408	6.60255	6.45454
ILMN_1779214	ATM	Hs.367437	ataxia telangiectasia mutated	472	11	6.62516	6.55634	7.16325	6.76329	7.42695	6.58472
ILMN_1716231	ATM	Hs.367437	ataxia telangiectasia mutated	472	11	6.82677	8.20817	6.596	6.52269	6.57899	6.59623
ILMN_1772540	ATMIN	Hs.16349	ATM interactor	23300	16	6.44812	6.75426	6.69712	6.39038	7.64851	6.67412
ILMN_2223720	ATMIN	Hs.16349	ATM interactor	23300	16	6.49613	6.76679	7.21499	6.88222	6.90893	6.65738
ILMN_2373830	ATN1	Hs.143766	atrophin 1	1822	12	6.67005	6.7788	9.60622	6.89899	8.06928	10.8256
ILMN_1737833	ATN1	Hs.143766	atrophin 1	1822	12	9.63517	9.63972	10.1585	9.11047	10.0171	10.0121
ILMN_1711210	ATN1	Hs.143766	atrophin 1	1822	12	6.4575	6.49928	6.39388	6.50766	6.55087	6.52427
ILMN_1740671	ATOH1	Hs.532680	atonal homolog 1 (Drosophila)	474	4	6.35428	6.6605	6.50296	6.75087	6.47229	6.52567
ILMN_1752393	ATOH7	Hs.175396	atonal homolog 7 (Drosophila)	220202	10	6.71917	6.94026	6.85778	6.54261	6.56893	7.55111
ILMN_2168228	ATOH7	Hs.175396	atonal homolog 7 (Drosophila)	220202	10	6.6365	9.93839	9.57031	7.01212	8.10232	6.83487
ILMN_1654065	ATOH8	Hs.135569	atonal homolog 8 (Drosophila)	84913	2	6.73251	6.63028	7.45548	6.60128	6.72605	7.08491
ILMN_1670609	ATOX1	Hs.125213	ATX1 antioxidant protein 1 homolog (yeast)	475	5	6.43245	6.54398	6.60141	6.7665	6.73179	6.45597
ILMN_3307935	ATP10A	Hs.659258	ATPase, class V, type 10A	57194	15	9.83534	8.35375	9.28056	8.96469	8.06093	8.15673
ILMN_1813434	ATP10A	Hs.659258	ATPase, class V, type 10A	57194	15	6.86293	6.83347	6.55945	8.20789	6.69247	6.61925
ILMN_1698804	ATP10B	Hs.109358	ATPase, class V, type 10B	23120	5	6.70176	6.79396	8.10573	9.15055	8.38319	8.61648
ILMN_1656159	ATP10D	Hs.437241	ATPase, class V, type 10D	57205	4	6.58892	6.52062	6.43432	6.5193	6.34864	6.47342
ILMN_1674217	ATP11A	Hs.29189	ATPase, class VI, type 11A	23250	13	6.6098	6.50783	6.65487	6.47014	6.56648	6.59316
ILMN_1768783	ATP11A	Hs.29189	ATPase, class VI, type 11A	23250	13	8.24336	7.85131	8.34839	6.80755	6.59448	6.78742
ILMN_1658884	ATP11B	Hs.478429	ATPase, class VI, type 11B	23200	3	6.72925	7.06477	6.78604	7.0414	6.77257	8.80818
ILMN_2124155	ATP11B	Hs.478429	ATPase, class VI, type 11B	23200	3	6.58766	6.83154	6.36426	6.45868	8.06072	6.57914
ILMN_1661428	ATP11C	In multiple Geneids				6.91728	6.94399	8.62562	8.76227	7.17014	8.77078
ILMN_1804137	ATP11C	In multiple Geneids				8.6019	8.98303	7.96004	9.27702	7.58901	8.32939
ILMN_2389810	ATP11C	In multiple Geneids				6.65543	6.89282	6.81497	6.47623	6.66993	8.14578
ILMN_1687765	ATP12A	Hs.147111	ATPase, H+/K+ transporting, nongastric, alpha polypeptide	479	13	6.72627	8.07264	7.64018	6.6749	6.98987	6.74056
ILMN_2134224	ATP13A1	Hs.501794	ATPase type 13A1	57130	19	6.70381	7.24405	6.64904	6.69436	6.53075	6.74457
ILMN_1704164	ATP13A2	Hs.128866	ATPase type 13A2	23400	1	8.609	8.17551	9.28881	6.58822	6.8647	7.68791
ILMN_1768895	ATP13A3	Hs.529609	ATPase type 13A3	79572	3	6.66389	6.52702	6.74242	6.78385	6.38697	6.62135
ILMN_1663684	ATP13A3	Hs.529609	ATPase type 13A3	79572	3	6.76579	6.73996	6.81242	6.72231	7.29269	7.8888
ILMN_1651303	ATP13A4	Hs.674423	ATPase type 13A4	84239	3	6.53843	6.75733	7.4069	6.59386	7.4693	6.95541
ILMN_1775285	ATP13A5	Hs.658032	ATPase type 13A5	344905	3	6.50597	6.39447	6.38288	6.36224	6.35622	6.39159
ILMN_1731783	ATP1A1	Hs.371889	ATPase, Na+/K+ transporting, alpha 1 polypeptide	476	1	12.1538	12.6156	11.3612	12.307	12.2237	13.1267
ILMN_2415189	ATP1A1	Hs.371889	ATPase, Na+/K+ transporting, alpha 1 polypeptide	476	1	11.8488	12.1619	11.0436	11.8179	11.8522	12.2859
ILMN_1775566	ATP1A1	Hs.371889	ATPase, Na+/K+ transporting, alpha 1 polypeptide	476	1	7.74546	7.04073	7.57395	6.56264	6.73865	8.54145
ILMN_1777411	ATP1A2	Hs.34114	ATPase, Na+/K+ transporting, alpha 2 polypeptide	477	1	6.43925	6.70252	6.44681	6.6626	6.763	6.60375
ILMN_1689098	ATP1A3	Hs.515427	ATPase, Na+/K+ transporting, alpha 3 polypeptide	478	19	7.98302	9.02829	7.53143	7.4989	7.78646	8.04314
ILMN_1696132	ATP1A4	Hs.662219	ATPase, Na+/K+ transporting, alpha 4 polypeptide	480	1	6.57727	6.43345	6.41332	6.43166	6.55867	6.48788
ILMN_1705208	ATP1A4	Hs.662219	ATPase, Na+/K+ transporting, alpha 4 polypeptide	480	1	6.79736	6.83277	6.69748	6.55706	6.72304	6.66011
ILMN_1658071	ATP1B1	Hs.291196	ATPase, Na+/K+ transporting, beta 1 polypeptide	481	1	6.48945	6.37271	6.55545	6.41687	6.43869	6.41272
ILMN_2407824	ATP1B1	Hs.291196	ATPase, Na+/K+ transporting, beta 1 polypeptide	481	1	7.88792	6.52643	7.29656	8.63577	6.4719	6.71307
ILMN_1730291	ATP1B1	Hs.291196	ATPase, Na+/K+ transporting, beta 1 polypeptide	481	1	10.3779	10.1908	10.5274	10.0589	10.4424	10.9768
ILMN_1747271	ATP1B2	Hs.643540	ATPase, Na+/K+ transporting, beta 2 polypeptide	482	17	6.52854	7.09754	8.68415	8.90117	7.40886	7.28407
ILMN_1783304	ATP1B3	Hs.477789	ATPase, Na+/K+ transporting, beta 3 polypeptide	483	3	6.56788	6.33566	6.35404	6.52889	6.52946	6.31399
ILMN_1655783	ATP1B3	Hs.477789	ATPase, Na+/K+ transporting, beta 3 polypeptide	483	3	6.66375	7.21509	6.53004	6.69854	6.89969	8.63467
ILMN_1654322	ATP1B3	Hs.477789	ATPase, Na+/K+ transporting, beta 3 polypeptide	483	3	6.82576	7.23028	6.73068	6.65709	6.54631	6.7734
ILMN_1741115	ATP1B3	Hs.477789	ATPase, Na+/K+ transporting, beta 3 polypeptide	483	3	6.601	6.51075	6.50812	6.59769	6.32488	6.71481
ILMN_1759628	ATP1B3	Hs.477789	ATPase, Na+/K+ transporting, beta 3 polypeptide	483	3	6.43355	6.59623	6.46317	6.49775	6.48465	6.46428
ILMN_1653211	ATP1B4	Hs.292599	ATPase, Na+/K+ transporting, beta 4 polypeptide	23439	X	6.70872	6.74481	6.59705	6.67845	6.4546	6.62336
ILMN_1770052	ATP2A1	Hs.657344	ATPase, Ca++ transporting, cardiac muscle, fast twitch 1	487	16	8.92262	6.77514	8.72673	7.6963	6.96739	6.84667
ILMN_1788281	ATP2A1	Hs.657344	ATPase, Ca++ transporting, cardiac muscle, fast twitch 1	487	16	6.72908	8.85972	6.67541	7.26229	6.73629	6.85793
ILMN_1709541	ATP2A1	Hs.657344	ATPase, Ca++ transporting, cardiac muscle, fast twitch 1	487	16	6.32425	6.63328	6.36496	6.67232	6.44145	6.57283
ILMN_1674460	ATP2A1	Hs.657344	ATPase, Ca++ transporting, cardiac muscle, fast twitch 1	487	16	6.39521	6.39886	6.6709	6.8807	6.57511	6.3426
ILMN_1655884	ATP2A2	Hs.506759	ATPase, Ca++ transporting, cardiac muscle, slow twitch 2	488	12	12.2688	12.4128	12.4898	12.3946	12.5242	12.5065
ILMN_1687375	ATP2A2	Hs.506759	ATPase, Ca++ transporting, cardiac muscle, slow twitch 2	488	12	6.78599	6.58998	7.06018	6.92816	6.84368	6.88981
ILMN_1815666	ATP2A2	Hs.506759	ATPase, Ca++ transporting, cardiac muscle, slow twitch 2	488	12	6.76985	6.537	6.86637	6.81592	6.66923	6.62296
ILMN_1697827	ATP2A3	Hs.513870	ATPase, Ca++ transporting, ubiquitous	489	17	6.7787	8.62454	6.55017	6.72461	6.96176	6.68511
ILMN_2310909	ATP2A3	Hs.513870	ATPase, Ca++ transporting, ubiquitous	489	17	6.90643	8.27935	6.857	6.5289	6.66453	6.58969
ILMN_2401933	ATP2B1	Hs.506276	ATPase, Ca++ transporting, plasma membrane 1	490	12	8.08902	8.60263	9.66822	7.79264	8.97877	7.08483
ILMN_1750599	ATP2B1	Hs.506276	ATPase, Ca++ transporting, plasma membrane 1	490	12	6.74728	7.22261	6.76128	6.93294	7.1326	9.15633
ILMN_1813399	ATP2B1	Hs.506276	ATPase, Ca++ transporting, plasma membrane 1	490	12	6.90658	6.64182	6.84082	6.70161	7.02454	6.96391
ILMN_1802223	ATP2B2	Hs.268942	ATPase, Ca++ transporting, plasma membrane 2	491	3	6.46479	6.67872	6.54381	6.77785	6.62347	6.32283
ILMN_1734788	ATP2B2	Hs.268942	ATPase, Ca++ transporting, plasma membrane 2	491	3	6.68592	6.54598	6.59995	6.48334	6.62372	6.49266
ILMN_2381938	ATP2B2	Hs.268942	ATPase, Ca++ transporting, plasma membrane 2	491	3	6.45838	6.47133	6.41668	6.77645	6.41007	6.49318
ILMN_1693481	ATP2B3	Hs.533956	ATPase, Ca++ transporting, plasma membrane 3	492	X	6.73092	6.50563	6.5048	6.515	6.53616	6.53549
ILMN_1660741	ATP2B3	Hs.533956	ATPase, Ca++ transporting, plasma membrane 3	492	X	6.70447	6.63123	6.64097	7.49996	6.86913	6.54533
ILMN_2415073	ATP2B3	Hs.533956	ATPase, Ca++ transporting, plasma membrane 3	492	X	7.16178	6.96344	7.40188	9.53589	6.77679	9.39554
ILMN_1664772	ATP2B4	Hs.343522	ATPase, Ca++ transporting, plasma membrane 4	493	1	7.19881	7.19968	6.7475	6.4952	6.69356	6.61041
ILMN_1680579	ATP2B4	Hs.343522	ATPase, Ca++ transporting, plasma membrane 4	493	1	6.78103	8.85408	9.14019	6.86544	7.4086	9.17134
ILMN_2367753	ATP2B4	Hs.343522	ATPase, Ca++ transporting, plasma membrane 4	493	1	6.6646	6.24684	6.27076	6.57319	6.36977	6.42251
ILMN_1696568	ATP2C1	Hs.584884	ATPase, Ca++ transporting, type 2C, member 1	27032	3	6.32677	6.50999	6.57169	6.39064	6.40731	6.42383
ILMN_1758784	ATP2C1	Hs.584884	ATPase, Ca++ transporting, type 2C, member 1	27032	3	6.61421	6.5243	6.74631	7.10911	6.5042	7.67909
[truncated: 45,232 more rows]
