# Supplementary material for: Gene Expression Profile of Adult Human Olfactory Bulb and Embryonic Neural Stem Cell Suggests Distinct Signaling Pathways and Epigenetic Control
Source: PLoS One. 2012 Apr 2;7(4):e33542. doi: 10.1371/journal.pone.0033542 (PMC3317670; doi:10.1371/journal.pone.0033542)
Supplement: Table S3 — Genes which are differentially expressed among adult human OBNSCs (class 1), and human embryonic NSCs (class 2). (XLS) [file pone.0033542.s011.xls]

## Sheet: ClassComparison_late vs early_p
HELP
Contents
Description of the problem
Genes which are differentially expressed among classes
View expression of significant genes
View clustered heatmap of significant genes
View dynamic volcano plot of significant genes
Filtering parameters
Description of the problem:
Number of classes: 2
Number of genes that passed filtering criteria: 47231
Type of univariate test used: Two-sample T-test
Class variable : class set2
WARNING: Distribution assumptions underlying the random variance model are not satisfied. Random variance model was not used.
Nominal significance level of each univariate test: 0.001
Genes which are differentially expressed among classes:
Number of genes significant at 0.001 level of the univariate test: 94
Table 1 - Sorted by p-value of the univariate test.
Class 1: 1; Class 2: 2. The first 94 genes are significant at the nominal 0.001 level of the univariate test
	Parametric p-value	FDR	Geom mean of intensities in class 1 (early OBNSC)	Geom mean of intensities in class 2 (late OBNSC)	Fold-change	UniqueID	Symbol
1	4e-07	0.0189	106.14	210.36	0.5	ILMN_1706506	ZNF454
2	4.7e-06	0.111	95.01	88.14	1.08	ILMN_3240997	ARAP3
3	1.78e-05	0.199	99.21	208.82	0.48	ILMN_2069224	PVALB
4	2.07e-05	0.199	329.94	93.46	3.53	ILMN_1788439	LOC441193
5	2.76e-05	0.199	108.44	250.47	0.43	ILMN_1775296	LOC651006
6	2.81e-05	0.199	111.82	180.27	0.62	ILMN_3282704	LOC643342
7	3.63e-05	0.199	91.95	102.41	0.9	ILMN_1769633	CTSO
8	3.63e-05	0.199	102.98	255.84	0.4	ILMN_1747318	INADL
9	4.13e-05	0.199	96.21	245.76	0.39	ILMN_1769785	SH3MD4
10	4.21e-05	0.199	1305.64	669.58	1.95	ILMN_1664706	LOC653604
11	5.21e-05	0.224	101.31	90.82	1.12	ILMN_3245539	LOC653174
12	6.32e-05	0.235	103.89	776.61	0.13	ILMN_1812949	LRRC44
13	6.48e-05	0.235	98.6	134.85	0.73	ILMN_3180895	FLJ20518
14	8.36e-05	0.282	107.95	179.93	0.6	ILMN_1745021	SLC30A1
15	0.0001035	0.312	116.42	244.98	0.48	ILMN_1787547	LOC641947
16	0.0001066	0.312	110.45	432.74	0.26	ILMN_1695759	AMDHD2
17	0.0001123	0.312	96.3	370.04	0.26	ILMN_1812824	SST
18	0.0001348	0.354	197.89	350.55	0.56	ILMN_1658302	PIAS2
19	0.0001595	0.377	96.72	232.12	0.42	ILMN_1710368	LOC648792
20	0.0001597	0.377	568.13	114.29	4.97	ILMN_1787954	LOC645015
21	0.0001879	0.377	97.42	176.5	0.55	ILMN_1761693	CALN1
22	0.0002007	0.377	239.61	104.48	2.29	ILMN_1675523	PPAP2C
23	0.0002082	0.377	99.22	121.18	0.82	ILMN_1716814	PAIP1
24	0.0002195	0.377	108.8	451.69	0.24	ILMN_1796928	BPIL1
25	0.0002218	0.377	104.23	319.76	0.33	ILMN_2350421	C19orf29
26	0.0002251	0.377	104.83	520.47	0.2	ILMN_1827930
27	0.0002312	0.377	108.04	220.28	0.49	ILMN_1719919	KLHL13
28	0.0002316	0.377	107.31	338.02	0.32	ILMN_1702073	ODF2L
29	0.0002345	0.377	109.64	403.68	0.27	ILMN_3308622	MIR1908
30	0.0002415	0.377	102.81	202.08	0.51	ILMN_1694798	C5orf28
31	0.0002501	0.377	116.46	98.36	1.18	ILMN_2350122	TRIM13
32	0.0002683	0.377	106.1	721.44	0.15	ILMN_1711414	MRPS27
33	0.0002684	0.377	512.71	104.55	4.9	ILMN_1668983	ACVR2B
34	0.0002716	0.377	105.32	92.75	1.14	ILMN_3284069	LOC728129
35	0.0002868	0.382	110.92	540.4	0.21	ILMN_1744395	LOC284371
36	0.0003035	0.382	108.8	325.49	0.33	ILMN_1797189	MAP3K12
37	0.0003046	0.382	828.02	158.49	5.22	ILMN_1656589	LOC652537
38	0.000307	0.382	108.55	465.67	0.23	ILMN_1713281	LOC652051
39	0.0003239	0.389	108.47	194.26	0.56	ILMN_1752214	UGT2B17
40	0.0003297	0.389	88.77	96.77	0.92	ILMN_1670539	LOC92017
41	0.0003822	0.436	96.16	409.91	0.23	ILMN_2197030	ZFYVE21
42	0.0003874	0.436	102.14	264.48	0.39	ILMN_2159311	RFPL2
43	0.0003987	0.438	101.02	92.48	1.09	ILMN_1670903	NAT2
44	0.0004111	0.439	99.7	209.45	0.48	ILMN_1706583	DLAT
45	0.0004179	0.439	99.29	306.75	0.32	ILMN_1833680
46	0.0004353	0.447	90.89	105.14	0.86	ILMN_3249101	SDR9C7
47	0.0004563	0.454	103.26	291.22	0.35	ILMN_2317751	REC8
48	0.0004618	0.454	105.84	311.57	0.34	ILMN_1734267	ZNF587
49	0.0004858	0.468	1689.85	1982.65	0.85	ILMN_1663090	SON
50	0.0005224	0.483	105.28	189.46	0.56	ILMN_1722407	C21orf41
51	0.0005262	0.483	85.92	95.47	0.9	ILMN_1699872	OR2M5
52	0.000539	0.483	269.41	118.78	2.27	ILMN_2172600	ZNF345
53	0.0005418	0.483	98.85	125.71	0.79	ILMN_1693223	LOC642520
54	0.000587	0.487	179.12	676.49	0.26	ILMN_3247400	LOC572558
55	0.0005886	0.487	98.67	105.8	0.93	ILMN_1656232	LOC202134
56	0.0005933	0.487	100.72	206.35	0.49	ILMN_1668242	PHEX
57	0.0005974	0.487	709.31	104.97	6.76	ILMN_2361096	DCX
58	0.000598	0.487	110.39	317.34	0.35	ILMN_1850115
59	0.0006551	0.49	102.51	144.53	0.71	ILMN_1912721	LOC728654
60	0.0006636	0.49	756.79	329.14	2.3	ILMN_1750940	SLITRK1
61	0.0006706	0.49	975.6	126.97	7.68	ILMN_1673638	RPS3A
62	0.0006715	0.49	108.78	200.44	0.54	ILMN_1682594	LOC651842
63	0.0006733	0.49	93.94	142.37	0.66	ILMN_1695687	SALL4
64	0.0006738	0.49	85.64	96.21	0.89	ILMN_1711758	FOXR2
65	0.0006864	0.49	117.63	90.52	1.3	ILMN_1688768	GPR39
66	0.0006952	0.49	404.35	115.32	3.51	ILMN_1672331	MAP3K7IP2
67	0.0007152	0.49	99.98	258.85	0.39	ILMN_1808792	ALKBH6
68	0.0007157	0.49	98.62	250.51	0.39	ILMN_1705353	LOC648834
69	0.000718	0.49	92.37	85.51	1.08	ILMN_1736311	POU2F2
70	0.0007279	0.49	91.56	132.06	0.69	ILMN_1762622	FAM111B
71	0.0007422	0.49	94.64	303.7	0.31	ILMN_1806907	PAWR
72	0.0007567	0.49	105.79	181.83	0.58	ILMN_1802628	PPAPDC2
73	0.0007567	0.49	275.94	142.56	1.94	ILMN_2098616	C5orf39
74	0.0007966	0.494	1171.27	99.73	11.74	ILMN_1737314	BCL6
75	0.0008424	0.494	109.41	199.18	0.55	ILMN_3308475	MIR1236
76	0.000847	0.494	108.08	215.57	0.5	ILMN_2219437	PRRG4
77	0.0008501	0.494	142.58	225.6	0.63	ILMN_3235542	LOC100134515
78	0.0008661	0.494	88.4	115.31	0.77	ILMN_2151441	FAM103A1
79	0.0008815	0.494	107.72	315.5	0.34	ILMN_1764795	FMN2
80	0.0008836	0.494	101.76	217.72	0.47	ILMN_1860490
81	0.0008881	0.494	95.12	130.21	0.73	ILMN_1662128	ISY1
82	0.0008883	0.494	111.29	667.9	0.17	ILMN_1782533	LOC646046
83	0.0008978	0.494	103.03	250.32	0.41	ILMN_1881844
84	0.0009041	0.494	106.09	118.38	0.9	ILMN_1653828	CHFR
85	0.0009173	0.494	1008.07	120.34	8.38	ILMN_1667267	PCBP4
86	0.00092	0.494	109.88	203.95	0.54	ILMN_1703955	FBXO32
87	0.0009316	0.494	93.88	183.21	0.51	ILMN_1802974	ZNF572
88	0.0009398	0.494	102.12	298.02	0.34	ILMN_1712347	LOC644422
89	0.0009422	0.494	113.63	88.54	1.28	ILMN_1694213	PLEKHO1
90	0.000944	0.494	162.03	1484.91	0.11	ILMN_1686662	C15orf28
91	0.000966	0.494	107.94	199.15	0.54	ILMN_1759422	LOC440277
92	0.0009773	0.494	112.6	216.31	0.52	ILMN_1655876	TMEM159
93	0.0009839	0.494	110.82	450.18	0.25	ILMN_1719351	TCF21
94	0.0009841	0.494	99.9	109.79	0.91	ILMN_1804170	LOC643895
View expression of significant genes
View clustered heatmap of significant genes
View dynamic volcano plot of significant genes
Filtering parameters:
R version 2.12.0 (2010-10-15)
Name of the project file: Hany_Project.xls
Time of the analysis: Tue Aug 16 13:52:03 2011
BRB-ArrayTools Version: 4.2.0 - Beta_2 (June 2011)
Project annotated by SOURCE (source.stanford.edu), searched by gene identifier: Symbol, on 7/22/2011 3:40:29 PM
Spot Filters: OFF
Average the replicate spots within an array: OFF
Normalization:
Normalize (center) each array using quantile normalization.
Gene Filters: OFF
Gene Subsets: OFF
